# Supplementary material for: Knowledge and attitudes of medical students towards the health impact of climate change: A study from Jordan
Source: PLoS One. 2025 May 28;20(5):e0324943. doi: 10.1371/journal.pone.0324943 (PMC12118995; doi:10.1371/journal.pone.0324943)
Supplement: S1 File — (XLSX) [file pone.0324943.s001.xlsx]

## Sheet: Sheet1
University level cateogory	University discipline	Income	Are you aware about the impact of climate change on health	Climate change is an important issue for health	Climate change is an important issue for my specialty	Issues about climate change should be included in the academic curriculum of my specialty	Medical students should learn about the impact of climate change when studying their subject	Concerns about the environment influenced my choice of university	Climate change is bad for human health	Climate change is controllable	People need more information about climate change	What are the sources of your information about the impact of climate change on human health? Choices: Yes / No [Social Media]	What are the sources of your information about the impact of climate change on human health? Choices: Yes / No [University course]	What are the sources of your information about the impact of climate change on human health? Choices: Yes / No [News Papers]	What are the sources of your information about the impact of climate change on human health? Choices: Yes / No [Internet]	What are the sources of your information about the impact of climate change on human health? Choices: Yes / No [Friends]	What are the sources of your information about the impact of climate change on human health? Choices: Yes / No [Scientific Journals]	Which of the following weather events you think are potential health impact of climate change? Choices: Yes or No [Air quality-related illness]	Which of the following weather events you think are potential health impact of climate change? Choices: Yes or No [Heat-related illness]	Which of the following weather events you think are potential health impact of climate change? Choices: Yes or No [Disruption of health services by extreme weather events]	Which of the following weather events you think are potential health impact of climate change? Choices: Yes or No [Cold-related illness]	Which of the following weather events you think are potential health impact of climate change? Choices: Yes or No [Flooding-related displacement]	Which of the following weather events you think are potential health impact of climate change? Choices: Yes or No [Illness related with shortage of water supply]	Which of the following weather events you think are potential health impact of climate change? Choices: Yes or No [Vector-borne infectious disease]	Which of the following weather events you think are potential health impact of climate change? Choices: Yes or No [Water-borne infectious disease]	Which of the following weather events you think are potential health impact of climate change? Choices: Yes or No [Food-borne disease]	Which of the following weather events you think are potential health impact of climate change? Choices: Yes or No [Mental health conditions]	Which of the following weather events you think are potential health impact of climate change? Choices: Yes or No [Malnutrition]	Which of the following weather events you think are potential health impact of climate change? Choices: Yes or No [Cardiovascular diseases]	Which of the following weather events you think are potential health impact of climate change? Choices: Yes or No [Respiratory diseases]	Which of the following weather events you think are potential health impact of climate change? Choices: Yes or No [Obesity]	Which of the following weather events you think are potential health impact of climate change? Choices: Yes or No [Physical inactivity]	Which of the following weather events you think are potential health impact of climate change? Choices: Yes or No [Diabetes]
First/Second year	Applied Medical Sciences	Less than 700	Yes, to some extent	Neutral	Agree	Disagree	Disagree	Disagree	Disagree	Agree	Agree	Yes	Yes	No	Yes	Yes	No	Yes	No	Yes	Yes	No	No	No	Yes	No	Yes	No	Yes	Yes	No	Yes	No
First/Second year	Applied Medical Sciences	Less than 700	Yes, to a good extent	Agree	Agree	Agree	Agree	Agree	Agree	Agree	Agree	Yes	No	Yes	No	Yes	No	Yes	Yes	No	Yes	Yes	No	Yes	Yes	No	Yes	Yes	No	Yes	Yes	No	Yes
Fourth year	Applied Medical Sciences	Less than 700	Yes, to a good extent	Agree	Agree	Agree	Agree	Disagree	Neutral	Disagree	Agree	Yes	Yes	No	Yes	No	Yes	Yes	Yes	Yes	Yes	No	Yes	Yes	Yes	No	Yes	Yes	Yes	Yes	Yes	Yes	Yes
Fourth year	Medicine	Between 700-1500	Yes, to some extent	Agree	Agree	Agree	Agree	Neutral	Neutral	Neutral	Agree	Yes	Yes	No	Yes	No	No	Yes	Yes	No	Yes	No	Yes	Yes	Yes	Yes	Yes	Yes	Yes	Yes	No	No	Yes
First/Second year	Medicine	More than 1500	No	Agree	Agree	Agree	Agree	Neutral	Agree	Neutral	Agree	Yes	Yes	No	Yes	Yes	No	Yes	Yes	Yes	Yes	Yes	Yes	Yes	Yes	Yes	Yes	Yes	Yes	Yes	No	Yes	No
Third yeare	Medicine	More than 1500	Yes, to a good extent	Agree	Agree	Neutral	Neutral	Neutral	Agree	Agree	Agree	Yes	No	Yes	Yes	No	No	Yes	Yes	Yes	Yes	No	Yes	Yes	Yes	Yes	Yes	Yes	No	Yes	No	No	No
Fourth year	Medicine	Less than 700	Yes, to a good extent	Agree	Agree	Agree	Agree	Agree	Agree	Agree	Agree	Yes	No	Yes	Yes	No	Yes	Yes	Yes	Yes	Yes	Yes	Yes	Yes	Yes	Yes	Yes	No	No	Yes	No	Yes	No
Third yeare	Medicine	Less than 700	Yes, to a good extent	Agree	Agree	Agree	Agree	Agree	Agree	Agree	Agree	No	Yes	Yes	No	Yes	Yes	Yes	Yes	Yes	No	No	No	No	Yes	Yes	Yes	Yes	No	No	Yes	Yes	No
Fifth/Sixth year	Medicine	More than 1500	Yes, to a good extent	Agree	Agree	Agree	Agree	Agree	Agree	Agree	Agree	Yes	No	No	Yes	Yes	No	Yes	Yes	Yes	Yes	Yes	Yes	No	Yes	No	Yes	No	Yes	Yes	Yes	No	Yes
First/Second year	Nursing	Between 700-1500	Yes, to a good extent	Agree	Agree	Agree	Agree	Agree	Agree	Agree	Agree	Yes	Yes	No	Yes	Yes	Yes	Yes	Yes	Yes	Yes	Yes	Yes	Yes	Yes	Yes	Yes	Yes	Yes	Yes	Yes	Yes	Yes
First/Second year	Nursing	Between 700-1500	Yes, to a good extent	Agree	Neutral	Disagree	Disagree	Neutral	Agree	Agree	Agree	No	Yes	No	Yes	Yes	Yes	Yes	Yes	Yes	Yes	Yes	Yes	Yes	Yes	Yes	Yes	Yes	Yes	Yes	No	Yes	No
First/Second year	Nursing	Between 700-1500	Yes, to a good extent	Agree	Agree	Neutral	Neutral	Disagree	Agree	Agree	Agree	Yes	No	No	Yes	No	Yes	Yes	Yes	Yes	Yes	Yes	Yes	Yes	Yes	No	No	No	Yes	Yes	No	No	No
Fifth/Sixth year	Medicine	Between 700-1500	Yes, to a good extent	Neutral	Neutral	Agree	Neutral	Disagree	Neutral	Disagree	Agree	Yes	No	No	Yes	No	No	Yes	Yes	Yes	Yes	No	Yes	Yes	Yes	Yes	No	Yes	No	Yes	No	Yes	Yes
Fifth/Sixth year	Medicine	Between 700-1500	Yes, to a good extent	Agree	Agree	Neutral	Neutral	Neutral	Agree	Agree	Agree	Yes	No	No	Yes	No	No	Yes	Yes	Yes	Yes	Yes	Yes	Yes	Yes	Yes	Yes	Yes	Yes	Yes	Yes	Yes	Yes
Third yeare	Medicine	More than 1500	Yes, to a good extent	Neutral	Neutral	Neutral	Disagree	Agree	Agree	Agree	Agree	Yes	No	No	Yes	Yes	No	Yes	Yes	No	Yes	Yes	No	No	No	No	No	Yes	No	Yes	No	Yes	No
Fifth/Sixth year	Medicine	Between 700-1500	Yes, to some extent	Agree	Agree	Neutral	Agree	Disagree	Agree	Agree	Agree	Yes	Yes	Yes	Yes	No	Yes	Yes	Yes	Yes	Yes	Yes	Yes	Yes	Yes	Yes	Yes	Yes	Yes	Yes	Yes	Yes	Yes
Fifth/Sixth year	Medicine	Less than 700	Yes, to some extent	Agree	Agree	Neutral	Agree	Neutral	Agree	Neutral	Agree	Yes	No	No	Yes	Yes	No	Yes	Yes	Yes	Yes	No	Yes	Yes	Yes	Yes	No	No	Yes	Yes	No	Yes	No
Third yeare	Medicine	More than 1500	Yes, to a good extent	Agree	Neutral	Agree	Agree	Disagree	Agree	Agree	Agree	Yes	No	No	Yes	No	No	Yes	Yes	Yes	Yes	Yes	Yes	Yes	Yes	Yes	Yes	Yes	Yes	Yes	Yes	Yes	Yes
First/Second year	Applied Medical Sciences	Less than 700	No	Agree	Agree	Neutral	Agree	Agree	Disagree	Disagree	Neutral	No	Yes	Yes	Yes	Yes	Yes	Yes	Yes	No	No	Yes	Yes	Yes	Yes	Yes	Yes	Yes	Yes	No	Yes	Yes	Yes
Third yeare	Medicine	More than 1500	Yes, to a good extent	Agree	Agree	Agree	Agree	Disagree	Agree	Neutral	Agree	Yes	Yes	No	Yes	No	Yes	Yes	Yes	Yes	Yes	Yes	Yes	Yes	Yes	Yes	Yes	No	Yes	Yes	No	Yes	No
First/Second year	Medicine	Less than 700	No	Agree	Agree	Neutral	Neutral	Disagree	Agree	Agree	Agree	Yes	No	Yes	Yes	No	No	Yes	Yes	Yes	Yes	Yes	No	No	Yes	No	No	No	Yes	Yes	No	Yes	No
Fifth/Sixth year	Medicine	Between 700-1500	Yes, to some extent	Agree	Agree	Neutral	Agree	Neutral	Agree	Agree	Agree	Yes	Yes	Yes	Yes	Yes	Yes	Yes	Yes	Yes	Yes	Yes	Yes	Yes	Yes	Yes	No	Yes	Yes	Yes	Yes	Yes	Yes
Fifth/Sixth year	Medicine	More than 1500	Yes, to some extent	Agree	Agree	Agree	Agree	Neutral	Agree	Neutral	Agree	Yes	Yes	No	Yes	No	No	Yes	Yes	Yes	Yes	Yes	Yes	No	Yes	Yes	No	Yes	No	Yes	Yes	Yes	Yes
Fourth year	Medicine	Between 700-1500	Yes, to some extent	Neutral	Agree	Neutral	Neutral	Disagree	Neutral	Agree	Agree	Yes	Yes	No	Yes	Yes	No	Yes	Yes	Yes	Yes	Yes	Yes	Yes	Yes	Yes	Yes	Yes	Yes	Yes	Yes	Yes	Yes
Fifth/Sixth year	Medicine	More than 1500	Yes, to a good extent	Agree	Agree	Agree	Agree	Disagree	Agree	Agree	Agree	Yes	Yes	No	Yes	Yes	No	Yes	Yes	Yes	Yes	Yes	Yes	Yes	Yes	Yes	Yes	Yes	Yes	Yes	Yes	Yes	Yes
Fourth year	Medicine	Between 700-1500	Yes, to some extent	Agree	Agree	Agree	Agree	Neutral	Agree	Agree	Agree	Yes	No	Yes	Yes	Yes	No	Yes	Yes	Yes	Yes	Yes	Yes	Yes	Yes	Yes	Yes	Yes	Yes	Yes	Yes	Yes	Yes
Fourth year	Medicine	Between 700-1500	Yes, to some extent	Agree	Agree	Neutral	Agree	Disagree	Agree	Neutral	Agree	Yes	Yes	No	Yes	No	No	Yes	No	Yes	No	No	Yes	Yes	Yes	Yes	No	Yes	No	Yes	No	Yes	Yes
Fifth/Sixth year	Medicine	Less than 700	No	Agree	Agree	Agree	Agree	Agree	Neutral	Neutral	Agree	Yes	No	No	Yes	Yes	No	Yes	Yes	Yes	Yes	No	Yes	Yes	Yes	Yes	Yes	No	Yes	Yes	Yes	Yes	Yes
Third yeare	Medicine	Between 700-1500	Yes, to a good extent	Agree	Agree	Disagree	Neutral	Disagree	Agree	Neutral	Agree	Yes	No	No	Yes	No	No	Yes	Yes	Yes	No	Yes	Yes	Yes	Yes	No	No	No	No	Yes	No	Yes	No
Third yeare	Medicine	More than 1500	Yes, to a good extent	Agree	Agree	Agree	Agree	Agree	Agree	Agree	Agree	Yes	Yes	No	Yes	Yes	Yes	Yes	Yes	Yes	Yes	Yes	Yes	Yes	Yes	Yes	No	Yes	Yes	Yes	No	Yes	No
Fifth/Sixth year	Applied Medical Sciences	Less than 700	Yes, to some extent	Agree	Neutral	Agree	Neutral	Disagree	Neutral	Disagree	Neutral	No	Yes	No	No	Yes	No	Yes	Yes	Yes	Yes	No	No	Yes	No	No	No	No	No	No	No	Yes	No
First/Second year	Medicine	More than 1500	Yes, to a good extent	Neutral	Agree	Neutral	Neutral	Agree	Agree	Neutral	Neutral	No	Yes	Yes	No	Yes	Yes	No	Yes	Yes	No	Yes	Yes	No	Yes	No	Yes	Yes	No	Yes	Yes	Yes	No
Third yeare	Medicine	More than 1500	Yes, to some extent	Neutral	Neutral	Disagree	Disagree	Disagree	Neutral	Agree	Agree	No	No	No	Yes	No	Yes	No	Yes	Yes	Yes	Yes	Yes	Yes	No	No	Yes	Yes	No	No	No	Yes	No
Fourth year	Medicine	Between 700-1500	Yes, to some extent	Disagree	Disagree	Neutral	Neutral	Neutral	Neutral	Neutral	Neutral	No	Yes	No	No	Yes	Yes	No	Yes	No	Yes	Yes	Yes	No	Yes	Yes	No	No	Yes	No	Yes	No	Yes
Fifth/Sixth year	Medicine	Between 700-1500	Yes, to some extent	Agree	Agree	Agree	Neutral	Disagree	Agree	Agree	Agree	Yes	No	No	Yes	No	No	Yes	Yes	Yes	Yes	Yes	Yes	Yes	Yes	No	Yes	Yes	No	Yes	No	Yes	No
First/Second year	Nursing	Between 700-1500	Yes, to a good extent	Agree	Agree	Agree	Agree	Agree	Neutral	Disagree	Agree	Yes	Yes	No	Yes	Yes	Yes	Yes	Yes	No	Yes	No	Yes	Yes	Yes	Yes	Yes	No	Yes	Yes	No	Yes	Yes
Fifth/Sixth year	Medicine	Between 700-1500	Yes, to a good extent	Agree	Agree	Agree	Agree	Neutral	Neutral	Disagree	Agree	Yes	No	No	Yes	No	No	Yes	Yes	Yes	Yes	No	Yes	Yes	Yes	Yes	No	No	No	No	No	No	No
First/Second year	Medicine	Between 700-1500	Yes, to some extent	Disagree	Disagree	Disagree	Disagree	Neutral	Disagree	Disagree	Disagree	Yes	No	Yes	Yes	No	No	No	No	Yes	No	Yes	No	No	Yes	Yes	No	No	No	No	No	No	No
Fifth/Sixth year	Medicine	Less than 700	Yes, to some extent	Agree	Agree	Agree	Agree	Disagree	Neutral	Neutral	Agree	Yes	No	No	Yes	Yes	Yes	Yes	Yes	Yes	Yes	Yes	Yes	Yes	Yes	Yes	Yes	Yes	Yes	Yes	Yes	Yes	Yes
Fifth/Sixth year	Medicine	Between 700-1500	Yes, to a good extent	Agree	Agree	Agree	Agree	Neutral	Neutral	Disagree	Agree	Yes	No	No	Yes	No	Yes	Yes	Yes	Yes	Yes	Yes	Yes	Yes	Yes	Yes	Yes	Yes	Yes	Yes	Yes	Yes	Yes
Fifth/Sixth year	Medicine	Less than 700	Yes, to some extent	Neutral	Neutral	Neutral	Neutral	Neutral	Neutral	Disagree	Agree	No	Yes	Yes	Yes	No	No	Yes	No	No	Yes	Yes	Yes	Yes	No	No	Yes	Yes	Yes	Yes	Yes	Yes	Yes
Fourth year	Medicine	Between 700-1500	Yes, to some extent	Neutral	Neutral	Disagree	Agree	Neutral	Neutral	Neutral	Agree	Yes	Yes	Yes	No	No	No	Yes	Yes	Yes	No	Yes	Yes	Yes	Yes	Yes	No	Yes	No	Yes	No	Yes	No
Third yeare	Medicine	More than 1500	Yes, to some extent	Agree	Neutral	Neutral	Agree	Disagree	Agree	Neutral	Agree	Yes	No	No	Yes	No	No	Yes	Yes	No	Yes	No	No	No	No	No	No	No	No	Yes	Yes	Yes	Yes
Third yeare	Medicine	Less than 700	No	Neutral	Neutral	Disagree	Neutral	Disagree	Disagree	Neutral	Agree	Yes	No	No	Yes	No	No	Yes	Yes	Yes	Yes	Yes	Yes	Yes	Yes	Yes	Yes	Yes	Yes	Yes	Yes	Yes	Yes
Third yeare	Medicine	Less than 700	Yes, to some extent	Neutral	Neutral	Neutral	Neutral	Neutral	Neutral	Neutral	Neutral	Yes	Yes	No	Yes	Yes	Yes	Yes	No	Yes	Yes	No	No	Yes	Yes	Yes	No	Yes	No	Yes	No	Yes	No
Fifth/Sixth year	Medicine	Between 700-1500	Yes, to a good extent	Neutral	Neutral	Agree	Agree	Neutral	Neutral	Neutral	Agree	Yes	Yes	Yes	Yes	No	No	Yes	Yes	Yes	Yes	Yes	Yes	Yes	Yes	Yes	Yes	Yes	Yes	Yes	Yes	Yes	Yes
Fifth/Sixth year	Medicine	Between 700-1500	Yes, to some extent	Agree	Agree	Neutral	Agree	Neutral	Agree	Neutral	Agree	Yes	No	No	Yes	No	No	Yes	Yes	Yes	Yes	Yes	Yes	Yes	Yes	Yes	No	Yes	Yes	Yes	Yes	Yes	Yes
Fourth year	Medicine	Between 700-1500	Yes, to some extent	Agree	Agree	Agree	Agree	Disagree	Agree	Neutral	Agree	Yes	No	No	Yes	Yes	No	Yes	Yes	Yes	Yes	Yes	Yes	Yes	Yes	Yes	No	Yes	Yes	Yes	No	No	No
Third yeare	Medicine	More than 1500	Yes, to some extent	Neutral	Neutral	Neutral	Neutral	Disagree	Neutral	Neutral	Agree	Yes	No	Yes	Yes	No	No	Yes	No	Yes	Yes	Yes	Yes	Yes	Yes	Yes	Yes	Yes	No	Yes	No	No	Yes
Third yeare	Nursing	Less than 700	Yes, to a good extent	Disagree	Agree	Neutral	Agree	Neutral	Agree	Agree	Neutral	No	Yes	No	Yes	Yes	No	Yes	No	Yes	Yes	Yes	Yes	No	Yes	Yes	Yes	Yes	No	No	Yes	Yes	Yes
Third yeare	Nursing	Less than 700	Yes, to some extent	Agree	Neutral	Neutral	Neutral	Disagree	Neutral	Neutral	Agree	Yes	No	No	Yes	No	No	Yes	Yes	Yes	Yes	Yes	Yes	Yes	Yes	Yes	Yes	Yes	Yes	Yes	Yes	Yes	Yes
Third yeare	Applied Medical Sciences	Between 700-1500	Yes, to a good extent	Agree	Neutral	Neutral	Agree	Agree	Neutral	Agree	Neutral	Yes	Yes	Yes	Yes	Yes	Yes	Yes	Yes	Yes	Yes	Yes	Yes	Yes	Yes	Yes	Yes	Yes	Yes	Yes	Yes	Yes	Yes
Third yeare	Applied Medical Sciences	Between 700-1500	Yes, to a good extent	Agree	Agree	Neutral	Neutral	Disagree	Agree	Agree	Agree	Yes	Yes	Yes	Yes	No	Yes	Yes	Yes	Yes	Yes	Yes	Yes	Yes	Yes	Yes	Yes	Yes	Yes	Yes	Yes	Yes	Yes
Fourth year	Applied Medical Sciences	Between 700-1500	Yes, to a good extent	Agree	Agree	Agree	Agree	Agree	Agree	Agree	Agree	Yes	Yes	No	Yes	Yes	No	Yes	No	Yes	Yes	Yes	No	Yes	Yes	Yes	Yes	No	Yes	Yes	No	No	Yes
Third yeare	Applied Medical Sciences	Less than 700	No	Agree	Agree	Neutral	Agree	Agree	Neutral	Agree	Agree	Yes	Yes	No	Yes	Yes	Yes	Yes	Yes	No	Yes	No	No	No	Yes	No	Yes	Yes	No	Yes	Yes	Yes	No
Fourth year	Applied Medical Sciences	Between 700-1500	Yes, to some extent	Agree	Agree	Agree	Agree	Agree	Agree	Agree	Agree	Yes	No	No	Yes	Yes	No	Yes	No	Yes	Yes	No	Yes	No	No	Yes	No	Yes	No	Yes	Yes	No	No
Third yeare	Applied Medical Sciences	Between 700-1500	Yes, to a good extent	Agree	Agree	Agree	Agree	Agree	Agree	Agree	Agree	Yes	Yes	Yes	Yes	Yes	Yes	Yes	Yes	Yes	Yes	Yes	Yes	Yes	Yes	Yes	Yes	Yes	Yes	Yes	Yes	Yes	Yes
First/Second year	Applied Medical Sciences	Between 700-1500	Yes, to a good extent	Agree	Agree	Agree	Agree	Agree	Agree	Agree	Agree	Yes	Yes	Yes	Yes	Yes	Yes	Yes	Yes	Yes	Yes	Yes	Yes	Yes	Yes	Yes	Yes	Yes	Yes	Yes	Yes	Yes	Yes
First/Second year	Applied Medical Sciences	Between 700-1500	No	Agree	Agree	Agree	Agree	Agree	Disagree	Disagree	Disagree	Yes	No	No	Yes	No	Yes	Yes	No	No	No	No	No	No	No	No	No	Yes	Yes	No	Yes	No	No
First/Second year	Applied Medical Sciences	Less than 700	Yes, to a good extent	Agree	Neutral	Agree	Agree	Neutral	Neutral	Agree	Agree	Yes	Yes	Yes	Yes	Yes	Yes	Yes	Yes	Yes	Yes	Yes	Yes	Yes	Yes	Yes	Yes	Yes	Yes	Yes	Yes	Yes	Yes
Fourth year	Applied Medical Sciences	Less than 700	Yes, to a good extent	Agree	Agree	Agree	Agree	Agree	Agree	Agree	Agree	Yes	Yes	Yes	Yes	Yes	Yes	Yes	Yes	Yes	Yes	Yes	Yes	Yes	Yes	Yes	Yes	Yes	Yes	Yes	Yes	Yes	Yes
Fifth/Sixth year	Applied Medical Sciences	More than 1500	Yes, to some extent	Agree	Agree	Agree	Agree	Neutral	Neutral	Agree	Agree	Yes	Yes	No	Yes	Yes	No	No	Yes	No	Yes	Yes	No	Yes	Yes	No	Yes	Yes	Yes	Yes	No	No	Yes
First/Second year	Applied Medical Sciences	Less than 700	Yes, to some extent	Agree	Agree	Agree	Agree	Agree	Agree	Agree	Agree	Yes	Yes	Yes	No	Yes	No	Yes	Yes	No	Yes	Yes	Yes	No	Yes	No	Yes	Yes	Yes	Yes	Yes	Yes	Yes
Third yeare	Dentistry	More than 1500	Yes, to some extent	Agree	Neutral	Neutral	Agree	Agree	Agree	Neutral	Agree	Yes	No	No	Yes	No	No	Yes	No	Yes	Yes	Yes	Yes	No	No	Yes	Yes	No	No	No	No	Yes	No
First/Second year	Dentistry	Between 700-1500	Yes, to a good extent	Agree	Agree	Agree	Agree	Agree	Agree	Agree	Agree	Yes	Yes	Yes	Yes	Yes	Yes	No	No	No	No	No	No	No	No	No	No	No	No	No	No	No	No
Fifth/Sixth year	Dentistry	Less than 700	Yes, to some extent	Agree	Agree	Neutral	Agree	Agree	Agree	Agree	Agree	Yes	Yes	Yes	Yes	No	Yes	Yes	Yes	Yes	Yes	Yes	Yes	Yes	Yes	Yes	Yes	Yes	Yes	Yes	Yes	Yes	Yes
Fourth year	Dentistry	More than 1500	Yes, to a good extent	Agree	Agree	Agree	Agree	Agree	Neutral	Neutral	Agree	No	Yes	No	Yes	No	Yes	Yes	Yes	Yes	Yes	Yes	Yes	Yes	Yes	Yes	No	Yes	Yes	Yes	No	No	Yes
Fourth year	Medicine	More than 1500	Yes, to a good extent	Agree	Agree	Agree	Agree	Agree	Agree	Agree	Agree	No	Yes	No	Yes	No	No	Yes	Yes	No	No	No	Yes	Yes	Yes	No	No	Yes	No	Yes	No	Yes	No
Fifth/Sixth year	Medicine	Between 700-1500	Yes, to a good extent	Agree	Agree	Agree	Agree	Agree	Agree	Agree	Agree	Yes	Yes	Yes	Yes	Yes	Yes	Yes	Yes	Yes	Yes	Yes	Yes	Yes	Yes	Yes	Yes	Yes	Yes	Yes	Yes	Yes	Yes
Fourth year	Medicine	More than 1500	Yes, to some extent	Agree	Agree	Agree	Agree	Agree	Agree	Disagree	Agree	Yes	No	Yes	Yes	No	No	Yes	No	No	Yes	Yes	No	Yes	Yes	Yes	Yes	Yes	Yes	No	Yes	Yes	Yes
First/Second year	Medicine	Between 700-1500	Yes, to a good extent	Agree	Agree	Agree	Neutral	Neutral	Neutral	Agree	Agree	Yes	No	No	Yes	No	Yes	Yes	Yes	No	Yes	Yes	Yes	Yes	Yes	Yes	Yes	Yes	Yes	Yes	Yes	Yes	Yes
Fourth year	Medicine	More than 1500	Yes, to a good extent	Neutral	Neutral	Agree	Agree	Agree	Agree	Agree	Agree	Yes	Yes	Yes	Yes	Yes	Yes	Yes	Yes	Yes	Yes	Yes	Yes	Yes	Yes	Yes	Yes	Yes	Yes	Yes	Yes	Yes	Yes
Fifth/Sixth year	Medicine	Between 700-1500	Yes, to a good extent	Agree	Agree	Agree	Agree	Agree	Agree	Neutral	Neutral	Yes	No	No	Yes	Yes	No	Yes	No	Yes	Yes	No	Yes	Yes	Yes	Yes	Yes	Yes	No	No	Yes	Yes	Yes
Fifth/Sixth year	Medicine	More than 1500	Yes, to some extent	Agree	Neutral	Agree	Agree	Neutral	Agree	Agree	Agree	Yes	Yes	No	Yes	Yes	No	Yes	Yes	Yes	Yes	Yes	Yes	Yes	Yes	Yes	Yes	Yes	Yes	Yes	Yes	Yes	Yes
First/Second year	Medicine	More than 1500	No	Agree	Agree	Agree	Agree	Agree	Agree	Agree	Agree	Yes	Yes	Yes	Yes	Yes	Yes	Yes	Yes	Yes	Yes	Yes	Yes	Yes	Yes	Yes	Yes	Yes	Yes	Yes	Yes	Yes	Yes
Fifth/Sixth year	Medicine	More than 1500	Yes, to a good extent	Agree	Neutral	Agree	Agree	Disagree	Agree	Agree	Agree	Yes	No	No	Yes	No	No	Yes	Yes	Yes	Yes	Yes	Yes	Yes	Yes	Yes	Yes	Yes	Yes	Yes	Yes	Yes	Yes
Fourth year	Medicine	Between 700-1500	Yes, to a good extent	Agree	Agree	Agree	Agree	Agree	Agree	Disagree	Neutral	Yes	Yes	Yes	No	Yes	Yes	Yes	No	Yes	No	Yes	Yes	Yes	Yes	No	No	Yes	Yes	No	Yes	Yes	Yes
Fourth year	Medicine	Less than 700	Yes, to a good extent	Agree	Agree	Agree	Agree	Agree	Neutral	Disagree	Agree	Yes	No	Yes	Yes	No	No	Yes	Yes	Yes	Yes	Yes	Yes	Yes	Yes	Yes	No	Yes	No	Yes	Yes	Yes	Yes
Fourth year	Medicine	Less than 700	No	Agree	Agree	Disagree	Disagree	Disagree	Agree	Neutral	Agree	Yes	No	No	Yes	Yes	No	Yes	Yes	Yes	Yes	Yes	Yes	Yes	Yes	Yes	Yes	Yes	Yes	Yes	Yes	Yes	Yes
Fourth year	Medicine	Less than 700	Yes, to some extent	Agree	Agree	Neutral	Neutral	Agree	Agree	Neutral	Agree	Yes	No	No	Yes	Yes	No	Yes	Yes	Yes	Yes	Yes	Yes	Yes	Yes	Yes	Yes	Yes	Yes	Yes	Yes	Yes	Yes
Fifth/Sixth year	Medicine	Less than 700	Yes, to a good extent	Agree	Agree	Agree	Agree	Agree	Agree	Agree	Agree	Yes	Yes	No	No	Yes	Yes	Yes	Yes	No	No	Yes	Yes	No	No	Yes	Yes	No	No	Yes	Yes	No	No
Fourth year	Medicine	Less than 700	Yes, to a good extent	Agree	Agree	Agree	Agree	Agree	Agree	Disagree	Agree	Yes	Yes	Yes	Yes	Yes	Yes	Yes	Yes	Yes	Yes	Yes	Yes	Yes	Yes	Yes	Yes	Yes	Yes	Yes	Yes	Yes	No
Fourth year	Medicine	Less than 700	Yes, to some extent	Neutral	Neutral	Neutral	Agree	Neutral	Neutral	Neutral	Agree	Yes	Yes	No	Yes	Yes	No	Yes	Yes	Yes	Yes	Yes	Yes	Yes	Yes	Yes	Yes	Yes	No	Yes	No	Yes	No
Fourth year	Medicine	Less than 700	Yes, to a good extent	Agree	Agree	Agree	Agree	Disagree	Agree	Agree	Agree	Yes	Yes	Yes	Yes	Yes	Yes	Yes	Yes	Yes	Yes	Yes	Yes	Yes	Yes	Yes	Yes	Yes	Yes	Yes	Yes	Yes	Yes
Fourth year	Medicine	Between 700-1500	Yes, to a good extent	Agree	Agree	Agree	Agree	Agree	Neutral	Agree	Agree	Yes	Yes	No	Yes	Yes	Yes	Yes	Yes	No	Yes	Yes	Yes	No	Yes	Yes	Yes	No	Yes	Yes	Yes	No	No
Fourth year	Medicine	Between 700-1500	Yes, to a good extent	Neutral	Agree	Agree	Agree	Agree	Agree	Neutral	Agree	Yes	No	Yes	Yes	Yes	No	Yes	Yes	Yes	Yes	Yes	Yes	No	No	No	No	Yes	Yes	Yes	No	No	No
Fourth year	Medicine	More than 1500	Yes, to a good extent	Agree	Agree	Agree	Agree	Disagree	Agree	Disagree	Agree	Yes	No	No	Yes	No	Yes	Yes	Yes	Yes	Yes	Yes	Yes	Yes	Yes	Yes	Yes	Yes	Yes	Yes	Yes	Yes	Yes
Fourth year	Medicine	Less than 700	Yes, to some extent	Agree	Agree	Agree	Agree	Disagree	Agree	Disagree	Agree	Yes	No	Yes	Yes	Yes	Yes	Yes	No	Yes	Yes	Yes	Yes	Yes	Yes	Yes	Yes	Yes	No	Yes	Yes	Yes	No
Fourth year	Medicine	Less than 700	Yes, to some extent	Agree	Agree	Agree	Neutral	Neutral	Agree	Neutral	Agree	Yes	No	No	Yes	No	No	Yes	Yes	Yes	Yes	Yes	Yes	Yes	Yes	Yes	Yes	Yes	Yes	Yes	Yes	Yes	Yes
Fourth year	Medicine	More than 1500	Yes, to a good extent	Agree	Agree	Agree	Agree	Neutral	Agree	Agree	Agree	Yes	Yes	No	Yes	Yes	No	Yes	Yes	Yes	Yes	Yes	Yes	Yes	Yes	Yes	Yes	Yes	Yes	Yes	No	No	No
Fourth year	Medicine	Between 700-1500	Yes, to some extent	Agree	Agree	Agree	Agree	Neutral	Agree	Disagree	Agree	Yes	No	No	Yes	Yes	Yes	Yes	Yes	No	Yes	No	Yes	Yes	Yes	No	No	No	No	Yes	No	Yes	No
Fourth year	Medicine	Less than 700	Yes, to some extent	Neutral	Agree	Neutral	Agree	Neutral	Agree	Neutral	Agree	Yes	Yes	No	Yes	Yes	No	Yes	No	Yes	Yes	No	No	Yes	No	No	No	Yes	No	No	Yes	Yes	Yes
Fourth year	Medicine	More than 1500	Yes, to a good extent	Agree	Agree	Agree	Agree	Agree	Agree	Disagree	Agree	Yes	No	No	Yes	No	No	Yes	Yes	Yes	Yes	Yes	Yes	Yes	Yes	Yes	Yes	Yes	No	Yes	No	No	No
Fourth year	Medicine	Between 700-1500	Yes, to a good extent	Agree	Agree	Agree	Neutral	Neutral	Agree	Agree	Agree	Yes	Yes	No	Yes	Yes	Yes	Yes	Yes	Yes	Yes	Yes	Yes	Yes	Yes	Yes	Yes	Yes	Yes	Yes	Yes	Yes	Yes
Fourth year	Medicine	More than 1500	Yes, to some extent	Agree	Agree	Agree	Agree	Agree	Agree	Neutral	Agree	Yes	Yes	No	Yes	No	No	Yes	Yes	Yes	Yes	No	Yes	Yes	Yes	Yes	Yes	Yes	Yes	Yes	Yes	Yes	Yes
Fourth year	Medicine	More than 1500	Yes, to a good extent	Agree	Agree	Agree	Agree	Agree	Neutral	Neutral	Neutral	Yes	Yes	Yes	Yes	Yes	Yes	Yes	Yes	Yes	Yes	Yes	Yes	Yes	Yes	Yes	Yes	Yes	Yes	Yes	Yes	Yes	Yes
Fourth year	Medicine	More than 1500	Yes, to some extent	Agree	Agree	Neutral	Agree	Disagree	Agree	Neutral	Agree	Yes	No	No	Yes	Yes	Yes	Yes	Yes	Yes	Yes	Yes	Yes	No	Yes	No	No	No	No	Yes	No	No	No
Fourth year	Medicine	Less than 700	Yes, to some extent	Agree	Agree	Neutral	Agree	Neutral	Agree	Agree	Agree	Yes	Yes	Yes	Yes	Yes	Yes	Yes	Yes	Yes	Yes	Yes	Yes	Yes	Yes	Yes	Yes	No	No	Yes	Yes	Yes	No
Fourth year	Medicine	More than 1500	Yes, to some extent	Agree	Agree	Agree	Neutral	Agree	Agree	Disagree	Neutral	Yes	Yes	No	Yes	No	No	Yes	Yes	Yes	Yes	Yes	No	No	No	No	No	No	Yes	Yes	Yes	Yes	Yes
Fourth year	Medicine	More than 1500	Yes, to a good extent	Neutral	Neutral	Neutral	Neutral	Disagree	Agree	Neutral	Neutral	Yes	Yes	No	Yes	Yes	Yes	Yes	Yes	Yes	Yes	Yes	Yes	Yes	Yes	Yes	Yes	Yes	Yes	Yes	Yes	Yes	Yes
Fourth year	Medicine	Between 700-1500	Yes, to a good extent	Agree	Agree	Agree	Agree	Agree	Agree	Agree	Agree	Yes	Yes	Yes	Yes	Yes	Yes	Yes	Yes	Yes	Yes	Yes	Yes	Yes	Yes	Yes	Yes	Yes	Yes	Yes	Yes	Yes	Yes
Fourth year	Medicine	Less than 700	Yes, to a good extent	Agree	Agree	Agree	Agree	Agree	Agree	Agree	Agree	Yes	Yes	Yes	Yes	Yes	Yes	Yes	Yes	Yes	Yes	Yes	Yes	Yes	Yes	Yes	Yes	Yes	Yes	Yes	Yes	Yes	Yes
Fourth year	Medicine	Between 700-1500	Yes, to a good extent	Agree	Agree	Agree	Neutral	Disagree	Agree	Neutral	Agree	Yes	No	No	Yes	Yes	Yes	Yes	Yes	No	Yes	Yes	Yes	Yes	Yes	Yes	Yes	Yes	Yes	Yes	Yes	No	No
Fourth year	Medicine	Between 700-1500	Yes, to a good extent	Agree	Agree	Agree	Agree	Agree	Agree	Neutral	Agree	Yes	No	No	Yes	No	No	Yes	Yes	Yes	Yes	No	Yes	Yes	Yes	Yes	Yes	Yes	Yes	Yes	Yes	Yes	Yes
Fourth year	Medicine	More than 1500	Yes, to some extent	Neutral	Neutral	Neutral	Neutral	Disagree	Agree	Neutral	Agree	Yes	No	Yes	Yes	No	No	Yes	Yes	No	Yes	No	Yes	Yes	Yes	Yes	Yes	Yes	Yes	Yes	No	No	No
Fourth year	Medicine	Between 700-1500	Yes, to a good extent	Agree	Agree	Agree	Agree	Agree	Agree	Agree	Agree	Yes	Yes	Yes	Yes	Yes	Yes	Yes	Yes	Yes	Yes	Yes	Yes	Yes	Yes	Yes	Yes	Yes	Yes	Yes	Yes	Yes	Yes
Fourth year	Medicine	More than 1500	Yes, to a good extent	Agree	Agree	Agree	Agree	Agree	Neutral	Neutral	Agree	Yes	Yes	No	Yes	Yes	No	Yes	No	Yes	Yes	Yes	Yes	Yes	Yes	Yes	No	Yes	Yes	Yes	Yes	Yes	Yes
Fourth year	Medicine	Less than 700	Yes, to a good extent	Agree	Agree	Agree	Agree	Agree	Agree	Neutral	Agree	Yes	Yes	Yes	Yes	Yes	Yes	Yes	Yes	Yes	Yes	Yes	Yes	Yes	Yes	Yes	Yes	Yes	Yes	Yes	Yes	Yes	Yes
Fourth year	Medicine	Between 700-1500	Yes, to a good extent	Agree	Agree	Agree	Agree	Agree	Neutral	Disagree	Agree	Yes	Yes	No	Yes	No	Yes	Yes	Yes	Yes	Yes	Yes	Yes	Yes	Yes	Yes	Yes	Yes	Yes	Yes	Yes	Yes	Yes
Fourth year	Medicine	Between 700-1500	Yes, to some extent	Agree	Agree	Agree	Agree	Agree	Agree	Agree	Agree	Yes	Yes	No	Yes	No	Yes	Yes	Yes	Yes	Yes	No	Yes	Yes	Yes	Yes	Yes	Yes	Yes	Yes	Yes	Yes	Yes
Fourth year	Medicine	More than 1500	Yes, to a good extent	Agree	Agree	Agree	Agree	Agree	Agree	Neutral	Agree	No	Yes	No	Yes	Yes	No	Yes	Yes	Yes	Yes	Yes	Yes	Yes	Yes	Yes	Yes	Yes	Yes	Yes	Yes	Yes	Yes
Fourth year	Medicine	Less than 700	Yes, to a good extent	Agree	Agree	Neutral	Agree	Neutral	Agree	Neutral	Agree	Yes	Yes	No	Yes	Yes	Yes	Yes	Yes	Yes	Yes	Yes	Yes	Yes	Yes	Yes	No	Yes	No	Yes	Yes	Yes	Yes
Fourth year	Medicine	Less than 700	Yes, to a good extent	Agree	Agree	Neutral	Agree	Neutral	Agree	Disagree	Agree	Yes	No	No	Yes	Yes	No	Yes	Yes	Yes	Yes	Yes	Yes	Yes	Yes	Yes	Yes	Yes	Yes	Yes	Yes	Yes	Yes
Fourth year	Medicine	Less than 700	Yes, to some extent	Neutral	Neutral	Neutral	Neutral	Neutral	Neutral	Agree	Agree	Yes	Yes	No	Yes	Yes	No	Yes	Yes	Yes	Yes	Yes	Yes	Yes	Yes	Yes	Yes	Yes	Yes	Yes	Yes	Yes	Yes
Fourth year	Medicine	Between 700-1500	Yes, to some extent	Agree	Agree	Neutral	Agree	Neutral	Neutral	Neutral	Agree	Yes	Yes	Yes	Yes	Yes	Yes	Yes	Yes	Yes	Yes	Yes	Yes	Yes	Yes	Yes	Yes	Yes	Yes	Yes	Yes	Yes	Yes
Fourth year	Medicine	More than 1500	Yes, to some extent	Agree	Neutral	Agree	Agree	Agree	Neutral	Agree	Agree	Yes	Yes	Yes	Yes	No	Yes	Yes	Yes	Yes	Yes	Yes	Yes	Yes	Yes	Yes	Yes	Yes	Yes	Yes	Yes	Yes	Yes
Fourth year	Medicine	Between 700-1500	Yes, to some extent	Agree	Agree	Neutral	Neutral	Agree	Agree	Neutral	Agree	Yes	No	No	Yes	Yes	Yes	Yes	Yes	No	Yes	Yes	Yes	Yes	Yes	Yes	Yes	Yes	Yes	Yes	No	Yes	No
Fourth year	Medicine	Between 700-1500	Yes, to a good extent	Agree	Agree	Agree	Agree	Disagree	Agree	Agree	Agree	No	Yes	No	Yes	No	No	Yes	Yes	Yes	Yes	Yes	Yes	Yes	Yes	Yes	Yes	Yes	No	Yes	No	Yes	No
Fourth year	Medicine	Less than 700	Yes, to some extent	Agree	Neutral	Neutral	Neutral	Neutral	Agree	Neutral	Agree	Yes	Yes	No	Yes	Yes	No	Yes	Yes	Yes	Yes	Yes	Yes	Yes	Yes	Yes	No	Yes	Yes	Yes	Yes	Yes	Yes
Fourth year	Medicine	Between 700-1500	Yes, to a good extent	Neutral	Neutral	Agree	Disagree	Neutral	Agree	Agree	Agree	No	Yes	Yes	No	Yes	Yes	Yes	Yes	Yes	Yes	Yes	No	Yes	Yes	No	No	Yes	No	Yes	No	No	No
Fourth year	Medicine	More than 1500	Yes, to a good extent	Agree	Agree	Agree	Agree	Agree	Agree	Agree	Agree	Yes	No	Yes	Yes	Yes	No	Yes	Yes	Yes	Yes	No	No	No	Yes	No	Yes	No	Yes	No	Yes	No	Yes
Fourth year	Medicine	Less than 700	Yes, to a good extent	Disagree	Agree	Neutral	Agree	Agree	Disagree	Neutral	Agree	Yes	Yes	No	No	Yes	Yes	Yes	Yes	Yes	Yes	No	Yes	Yes	Yes	No	No	No	No	Yes	Yes	Yes	Yes
Fourth year	Medicine	More than 1500	Yes, to a good extent	Agree	Agree	Agree	Agree	Agree	Agree	Agree	Agree	Yes	Yes	Yes	Yes	Yes	Yes	Yes	Yes	Yes	Yes	Yes	Yes	Yes	Yes	Yes	Yes	Yes	Yes	Yes	Yes	Yes	Yes
Fourth year	Medicine	More than 1500	Yes, to a good extent	Agree	Agree	Agree	Agree	Agree	Agree	Agree	Agree	Yes	No	Yes	Yes	No	Yes	Yes	Yes	Yes	Yes	Yes	Yes	Yes	Yes	Yes	Yes	Yes	No	Yes	No	No	No
Fourth year	Medicine	Between 700-1500	Yes, to a good extent	Agree	Agree	Agree	Agree	Agree	Agree	Neutral	Neutral	Yes	Yes	Yes	Yes	Yes	Yes	Yes	Yes	Yes	Yes	Yes	Yes	Yes	Yes	Yes	Yes	Yes	Yes	Yes	Yes	Yes	Yes
Fourth year	Medicine	Less than 700	Yes, to some extent	Agree	Agree	Neutral	Agree	Disagree	Agree	Agree	Agree	Yes	Yes	No	Yes	No	No	Yes	Yes	Yes	Yes	Yes	Yes	Yes	Yes	Yes	Yes	Yes	Yes	Yes	Yes	Yes	Yes
First/Second year	Medicine	More than 1500	Yes, to some extent	Agree	Agree	Agree	Agree	Disagree	Agree	Neutral	Agree	Yes	No	Yes	Yes	Yes	Yes	Yes	Yes	Yes	Yes	Yes	Yes	Yes	Yes	Yes	Yes	Yes	Yes	Yes	Yes	Yes	Yes
Fourth year	Medicine	More than 1500	Yes, to some extent	Agree	Neutral	Agree	Agree	Agree	Agree	Disagree	Agree	Yes	Yes	No	Yes	Yes	No	Yes	Yes	Yes	Yes	Yes	Yes	Yes	Yes	No	Yes	No	No	Yes	No	No	No
Fourth year	Medicine	Between 700-1500	Yes, to a good extent	Agree	Agree	Agree	Agree	Agree	Agree	Disagree	Agree	Yes	Yes	No	Yes	No	Yes	Yes	Yes	Yes	Yes	Yes	Yes	Yes	Yes	Yes	Yes	Yes	Yes	Yes	Yes	Yes	No
Fourth year	Medicine	Between 700-1500	Yes, to a good extent	Agree	Agree	Neutral	Agree	Neutral	Agree	Neutral	Agree	Yes	No	No	Yes	Yes	Yes	Yes	No	Yes	Yes	Yes	Yes	Yes	Yes	Yes	Yes	Yes	Yes	Yes	Yes	Yes	Yes
Fourth year	Medicine	More than 1500	Yes, to a good extent	Agree	Agree	Agree	Agree	Agree	Agree	Disagree	Agree	Yes	Yes	Yes	Yes	Yes	No	Yes	Yes	Yes	Yes	No	Yes	Yes	Yes	Yes	Yes	Yes	Yes	Yes	No	Yes	No
Fourth year	Medicine	More than 1500	Yes, to some extent	Neutral	Agree	Disagree	Agree	Agree	Neutral	Agree	Agree	Yes	Yes	No	Yes	No	Yes	Yes	Yes	No	Yes	No	Yes	Yes	No	No	Yes	Yes	No	No	Yes	Yes	No
First/Second year	Medicine	More than 1500	No	Agree	Agree	Agree	Agree	Agree	Agree	Agree	Agree	Yes	Yes	Yes	Yes	Yes	Yes	Yes	Yes	Yes	Yes	Yes	Yes	Yes	Yes	Yes	Yes	Yes	Yes	Yes	Yes	Yes	Yes
Third yeare	Medicine	Less than 700	Yes, to some extent	Agree	Agree	Agree	Neutral	Neutral	Agree	Neutral	Agree	Yes	No	No	Yes	Yes	No	Yes	Yes	Yes	Yes	Yes	Yes	Yes	Yes	Yes	Yes	Yes	Yes	Yes	Yes	Yes	Yes
Third yeare	Medicine	Less than 700	Yes, to some extent	Agree	Agree	Agree	Agree	Agree	Neutral	Disagree	Agree	Yes	Yes	Yes	Yes	Yes	Yes	Yes	Yes	Yes	Yes	Yes	Yes	Yes	Yes	Yes	Yes	Yes	Yes	Yes	Yes	Yes	Yes
Third yeare	Medicine	Between 700-1500	Yes, to a good extent	Agree	Neutral	Agree	Neutral	Disagree	Agree	Neutral	Agree	Yes	No	No	Yes	No	No	Yes	No	Yes	Yes	No	Yes	Yes	Yes	Yes	No	No	No	Yes	No	Yes	No
Third yeare	Medicine	Between 700-1500	Yes, to some extent	Agree	Agree	Agree	Agree	Disagree	Neutral	Neutral	Agree	Yes	No	Yes	Yes	No	Yes	Yes	Yes	Yes	Yes	Yes	Yes	Yes	Yes	Yes	Yes	Yes	Yes	Yes	No	Yes	No
First/Second year	Medicine	More than 1500	Yes, to some extent	Neutral	Neutral	Disagree	Agree	Disagree	Agree	Neutral	Agree	Yes	No	No	Yes	No	No	Yes	No	No	No	No	No	No	No	No	Yes	Yes	No	Yes	No	Yes	No
First/Second year	Medicine	Between 700-1500	Yes, to some extent	Agree	Neutral	Neutral	Neutral	Neutral	Disagree	Disagree	Agree	Yes	No	No	Yes	Yes	No	Yes	No	Yes	Yes	No	Yes	Yes	Yes	Yes	No	Yes	No	Yes	No	Yes	No
Fifth/Sixth year	Medicine	Between 700-1500	Yes, to a good extent	Agree	Agree	Agree	Agree	Agree	Agree	Agree	Agree	Yes	Yes	Yes	Yes	Yes	Yes	Yes	Yes	Yes	Yes	No	Yes	Yes	Yes	Yes	No	Yes	No	Yes	Yes	No	No
Fifth/Sixth year	Medicine	More than 1500	Yes, to some extent	Neutral	Neutral	Neutral	Neutral	Disagree	Neutral	Disagree	Agree	Yes	No	Yes	Yes	Yes	Yes	Yes	Yes	Yes	Yes	Yes	Yes	Yes	Yes	Yes	Yes	Yes	Yes	Yes	Yes	Yes	Yes
Fifth/Sixth year	Medicine	Between 700-1500	Yes, to a good extent	Agree	Agree	Agree	Neutral	Neutral	Disagree	Disagree	Neutral	Yes	Yes	No	No	Yes	No	Yes	Yes	Yes	Yes	Yes	Yes	Yes	No	Yes	No	Yes	No	Yes	Yes	Yes	No
Third yeare	Medicine	More than 1500	Yes, to a good extent	Agree	Agree	Agree	Agree	Neutral	Neutral	Agree	Agree	Yes	Yes	Yes	Yes	Yes	Yes	Yes	Yes	Yes	Yes	Yes	Yes	Yes	Yes	Yes	Yes	Yes	Yes	Yes	Yes	Yes	Yes
Third yeare	Medicine	Less than 700	Yes, to some extent	Agree	Agree	Agree	Agree	Neutral	Agree	Neutral	Agree	Yes	No	No	Yes	Yes	No	Yes	Yes	Yes	Yes	Yes	Yes	Yes	Yes	Yes	Yes	Yes	Yes	Yes	Yes	Yes	Yes
Fourth year	Medicine	Between 700-1500	Yes, to a good extent	Agree	Agree	Agree	Agree	Agree	Agree	Agree	Agree	No	No	Yes	No	Yes	No	Yes	Yes	Yes	No	Yes	Yes	Yes	Yes	Yes	No	No	Yes	Yes	Yes	Yes	Yes
Third yeare	Medicine	Between 700-1500	Yes, to a good extent	Agree	Neutral	Agree	Agree	Disagree	Neutral	Neutral	Agree	Yes	Yes	No	Yes	No	Yes	Yes	Yes	Yes	Yes	Yes	Yes	Yes	Yes	Yes	Yes	Yes	Yes	Yes	No	Yes	Yes
Fourth year	Medicine	Between 700-1500	Yes, to a good extent	Agree	Agree	Agree	Agree	Agree	Agree	Agree	Agree	Yes	Yes	Yes	Yes	Yes	Yes	Yes	Yes	Yes	Yes	Yes	Yes	Yes	Yes	Yes	Yes	Yes	Yes	Yes	Yes	Yes	Yes
Fourth year	Medicine	Less than 700	Yes, to a good extent	Agree	Neutral	Neutral	Agree	Neutral	Neutral	Neutral	Agree	Yes	No	No	Yes	Yes	No	Yes	Yes	Yes	Yes	No	No	Yes	Yes	Yes	Yes	Yes	Yes	Yes	No	Yes	Yes
Third yeare	Medicine	Between 700-1500	Yes, to a good extent	Neutral	Neutral	Agree	Agree	Agree	Neutral	Agree	Agree	Yes	Yes	No	Yes	No	Yes	Yes	No	No	Yes	Yes	No	Yes	Yes	Yes	No	No	Yes	Yes	Yes	Yes	Yes
Third yeare	Medicine	More than 1500	Yes, to a good extent	Agree	Agree	Agree	Agree	Agree	Agree	Agree	Agree	Yes	Yes	No	No	No	Yes	Yes	Yes	Yes	Yes	No	No	No	Yes	Yes	Yes	Yes	Yes	Yes	Yes	Yes	Yes
Fourth year	Medicine	Between 700-1500	Yes, to a good extent	Agree	Agree	Agree	Agree	Agree	Agree	Agree	Agree	Yes	No	Yes	No	Yes	Yes	Yes	No	Yes	No	Yes	No	Yes	Yes	No	No	Yes	Yes	No	Yes	No	No
Fourth year	Medicine	Between 700-1500	Yes, to some extent	Agree	Agree	Neutral	Neutral	Agree	Neutral	Agree	Agree	Yes	No	No	Yes	Yes	No	Yes	Yes	No	No	Yes	No	No	No	Yes	No	Yes	No	Yes	No	Yes	Yes
Fourth year	Medicine	Between 700-1500	Yes, to some extent	Agree	Neutral	Neutral	Neutral	Disagree	Agree	Agree	Agree	Yes	No	Yes	Yes	Yes	No	Yes	Yes	Yes	No	Yes	Yes	Yes	Yes	Yes	Yes	Yes	Yes	Yes	Yes	Yes	Yes
Fourth year	Medicine	More than 1500	Yes, to a good extent	Agree	Agree	Agree	Agree	Agree	Agree	Agree	Agree	Yes	Yes	No	Yes	No	No	Yes	Yes	Yes	Yes	Yes	Yes	Yes	Yes	Yes	Yes	Yes	Yes	Yes	Yes	Yes	Yes
Third yeare	Medicine	Less than 700	Yes, to a good extent	Agree	Agree	Neutral	Disagree	Disagree	Agree	Neutral	Agree	Yes	No	No	Yes	Yes	No	Yes	Yes	Yes	Yes	Yes	Yes	Yes	Yes	Yes	Yes	Yes	Yes	Yes	Yes	Yes	Yes
Third yeare	Medicine	More than 1500	Yes, to some extent	Agree	Agree	Neutral	Agree	Disagree	Neutral	Neutral	Agree	Yes	Yes	No	Yes	Yes	No	Yes	Yes	Yes	Yes	Yes	Yes	Yes	Yes	Yes	Yes	No	No	Yes	Yes	Yes	No
Third yeare	Medicine	More than 1500	Yes, to a good extent	Agree	Agree	Agree	Neutral	Neutral	Neutral	Neutral	Neutral	Yes	No	Yes	Yes	Yes	Yes	Yes	Yes	No	No	Yes	Yes	Yes	Yes	No	Yes	Yes	Yes	Yes	Yes	Yes	Yes
Third yeare	Medicine	Between 700-1500	Yes, to some extent	Agree	Agree	Neutral	Neutral	Neutral	Agree	Neutral	Agree	Yes	No	No	Yes	No	Yes	Yes	Yes	No	Yes	No	Yes	Yes	Yes	Yes	No	No	Yes	Yes	Yes	Yes	No
First/Second year	Medicine	Less than 700	Yes, to a good extent	Agree	Agree	Neutral	Agree	Agree	Agree	Agree	Agree	Yes	Yes	Yes	Yes	Yes	Yes	Yes	Yes	Yes	Yes	Yes	Yes	Yes	Yes	Yes	Yes	Yes	Yes	Yes	Yes	Yes	Yes
Third yeare	Medicine	More than 1500	Yes, to a good extent	Agree	Agree	Agree	Agree	Neutral	Agree	Agree	Agree	Yes	Yes	No	Yes	No	No	Yes	Yes	Yes	Yes	Yes	Yes	Yes	Yes	No	No	No	No	Yes	No	Yes	No
Fourth year	Medicine	Less than 700	Yes, to some extent	Agree	Agree	Neutral	Agree	Neutral	Agree	Agree	Agree	Yes	No	Yes	Yes	Yes	No	Yes	Yes	No	Yes	No	Yes	Yes	No	Yes	Yes	Yes	Yes	Yes	Yes	Yes	Yes
Fourth year	Medicine	Less than 700	Yes, to a good extent	Disagree	Disagree	Disagree	Disagree	Disagree	Neutral	Disagree	Agree	Yes	Yes	Yes	Yes	Yes	Yes	Yes	Yes	Yes	Yes	Yes	Yes	Yes	Yes	Yes	Yes	Yes	Yes	Yes	No	Yes	No
Fifth/Sixth year	Medicine	Between 700-1500	Yes, to a good extent	Neutral	Neutral	Agree	Agree	Agree	Agree	Neutral	Agree	Yes	Yes	Yes	Yes	Yes	Yes	Yes	Yes	Yes	Yes	Yes	Yes	Yes	Yes	Yes	Yes	Yes	Yes	Yes	Yes	Yes	Yes
Fourth year	Medicine	More than 1500	Yes, to a good extent	Agree	Agree	Agree	Agree	Agree	Agree	Agree	Agree	No	Yes	Yes	Yes	Yes	Yes	Yes	Yes	Yes	No	Yes	Yes	No	Yes	Yes	Yes	Yes	Yes	No	Yes	Yes	Yes
Fourth year	Medicine	Between 700-1500	Yes, to a good extent	Agree	Agree	Agree	Agree	Disagree	Agree	Disagree	Agree	Yes	Yes	No	Yes	Yes	No	Yes	Yes	Yes	Yes	Yes	Yes	Yes	Yes	Yes	Yes	Yes	Yes	Yes	No	No	No
Fourth year	Medicine	More than 1500	Yes, to a good extent	Agree	Agree	Agree	Agree	Disagree	Neutral	Neutral	Agree	Yes	No	No	Yes	Yes	No	Yes	No	Yes	Yes	Yes	Yes	Yes	Yes	Yes	Yes	No	No	Yes	No	Yes	No
First/Second year	Medicine	More than 1500	Yes, to a good extent	Agree	Agree	Agree	Agree	Disagree	Agree	Neutral	Neutral	Yes	No	No	Yes	Yes	Yes	Yes	Yes	Yes	Yes	Yes	Yes	Yes	Yes	Yes	No	Yes	No	Yes	No	No	No
Fifth/Sixth year	Medicine	More than 1500	Yes, to a good extent	Agree	Agree	Agree	Agree	Disagree	Agree	Agree	Agree	Yes	No	No	Yes	Yes	Yes	Yes	Yes	Yes	Yes	Yes	Yes	Yes	Yes	Yes	Yes	Yes	Yes	Yes	Yes	Yes	Yes
Fourth year	Medicine	Between 700-1500	Yes, to some extent	Agree	Agree	Neutral	Agree	Neutral	Agree	Agree	Agree	Yes	No	No	Yes	No	No	No	No	No	No	No	No	No	No	No	No	No	No	No	No	No	No
First/Second year	Medicine	More than 1500	Yes, to some extent	Neutral	Neutral	Neutral	Neutral	Neutral	Agree	Agree	Agree	Yes	No	No	Yes	No	No	Yes	Yes	Yes	Yes	Yes	Yes	Yes	No	No	Yes	Yes	No	Yes	No	No	No
Fourth year	Medicine	Between 700-1500	Yes, to some extent	Agree	Agree	Agree	Agree	Agree	Agree	Neutral	Agree	Yes	Yes	Yes	Yes	Yes	Yes	Yes	No	Yes	Yes	Yes	Yes	Yes	Yes	Yes	Yes	Yes	Yes	Yes	Yes	Yes	Yes
Fifth/Sixth year	Medicine	More than 1500	Yes, to a good extent	Neutral	Neutral	Neutral	Neutral	Disagree	Disagree	Neutral	Agree	Yes	No	Yes	Yes	Yes	Yes	Yes	Yes	Yes	Yes	Yes	Yes	No	Yes	Yes	Yes	No	No	Yes	No	Yes	No
First/Second year	Medicine	More than 1500	Yes, to a good extent	Neutral	Neutral	Neutral	Agree	Disagree	Neutral	Agree	Neutral	Yes	No	No	Yes	Yes	No	Yes	Yes	Yes	Yes	Yes	Yes	Yes	Yes	Yes	Yes	Yes	Yes	Yes	Yes	Yes	Yes
Fifth/Sixth year	Medicine	More than 1500	Yes, to some extent	Agree	Agree	Agree	Agree	Agree	Agree	Neutral	Agree	Yes	Yes	No	Yes	Yes	Yes	Yes	Yes	Yes	Yes	Yes	Yes	Yes	Yes	Yes	Yes	Yes	Yes	Yes	Yes	Yes	Yes
First/Second year	Medicine	More than 1500	Yes, to a good extent	Agree	Neutral	Neutral	Neutral	Disagree	Agree	Neutral	Agree	Yes	No	No	Yes	Yes	Yes	Yes	Yes	Yes	Yes	Yes	Yes	Yes	Yes	Yes	Yes	No	Yes	Yes	No	Yes	No
Fifth/Sixth year	Medicine	More than 1500	Yes, to a good extent	Agree	Agree	Agree	Agree	Neutral	Agree	Agree	Agree	Yes	No	No	Yes	Yes	Yes	Yes	Yes	Yes	Yes	Yes	Yes	Yes	Yes	Yes	Yes	Yes	Yes	Yes	Yes	Yes	Yes
First/Second year	Medicine	Less than 700	Yes, to a good extent	Agree	Agree	Agree	Agree	Agree	Agree	Neutral	Agree	Yes	No	Yes	Yes	Yes	Yes	Yes	Yes	Yes	No	Yes	Yes	No	Yes	No	No	No	Yes	Yes	No	Yes	No
Third yeare	Medicine	More than 1500	Yes, to a good extent	Agree	Agree	Agree	Agree	Agree	Agree	Agree	Agree	Yes	Yes	Yes	Yes	Yes	Yes	Yes	Yes	Yes	Yes	Yes	Yes	Yes	Yes	Yes	Yes	Yes	Yes	Yes	Yes	Yes	Yes
Fourth year	Medicine	Between 700-1500	Yes, to a good extent	Agree	Agree	Agree	Neutral	Agree	Agree	Agree	Agree	Yes	No	No	Yes	No	No	Yes	Yes	Yes	No	No	Yes	Yes	Yes	Yes	Yes	Yes	No	No	No	Yes	No
Fourth year	Medicine	More than 1500	Yes, to a good extent	Agree	Agree	Agree	Agree	Agree	Agree	Agree	Agree	Yes	No	No	Yes	Yes	Yes	Yes	Yes	Yes	Yes	Yes	Yes	Yes	Yes	Yes	Yes	Yes	Yes	Yes	No	Yes	No
Fourth year	Medicine	More than 1500	Yes, to some extent	Agree	Agree	Agree	Agree	Disagree	Agree	Neutral	Agree	Yes	No	Yes	Yes	Yes	Yes	Yes	Yes	Yes	Yes	Yes	Yes	Yes	Yes	Yes	Yes	Yes	Yes	Yes	Yes	Yes	Yes
Fourth year	Medicine	More than 1500	Yes, to a good extent	Agree	Agree	Neutral	Neutral	Neutral	Agree	Agree	Agree	Yes	Yes	Yes	No	No	No	Yes	Yes	Yes	Yes	Yes	Yes	Yes	Yes	Yes	Yes	Yes	Yes	Yes	Yes	Yes	Yes
First/Second year	Nursing	More than 1500	Yes, to a good extent	Agree	Agree	Agree	Agree	Agree	Agree	Disagree	Agree	Yes	Yes	Yes	Yes	Yes	Yes	Yes	Yes	Yes	Yes	Yes	Yes	Yes	Yes	Yes	Yes	Yes	Yes	Yes	Yes	Yes	Yes
First/Second year	Nursing	Less than 700	Yes, to some extent	Agree	Neutral	Neutral	Agree	Agree	Agree	Agree	Agree	Yes	Yes	Yes	Yes	Yes	Yes	Yes	Yes	Yes	Yes	Yes	Yes	Yes	Yes	Yes	Yes	Yes	Yes	Yes	Yes	Yes	Yes
First/Second year	Nursing	Between 700-1500	No	Agree	Agree	Agree	Agree	Agree	Agree	Agree	Agree	Yes	No	Yes	No	Yes	No	Yes	No	Yes	Yes	No	Yes	No	Yes	No	Yes	No	Yes	No	Yes	No	Yes
Third yeare	Nursing	More than 1500	Yes, to a good extent	Neutral	Agree	Agree	Agree	Agree	Neutral	Agree	Agree	Yes	Yes	Yes	Yes	Yes	Yes	Yes	Yes	Yes	Yes	Yes	Yes	Yes	Yes	Yes	Yes	Yes	Yes	Yes	Yes	Yes	Yes
First/Second year	Nursing	Less than 700	Yes, to some extent	Agree	Agree	Agree	Agree	Agree	Agree	Agree	Agree	No	Yes	Yes	Yes	No	Yes	Yes	No	Yes	Yes	Yes	No	Yes	Yes	Yes	No	Yes	Yes	Yes	No	Yes	Yes
First/Second year	Nursing	Less than 700	No	Agree	Agree	Agree	Agree	Agree	Agree	Agree	Agree	Yes	Yes	Yes	Yes	Yes	Yes	Yes	Yes	Yes	Yes	Yes	Yes	Yes	Yes	Yes	Yes	Yes	Yes	Yes	Yes	Yes	Yes
Third yeare	Nursing	More than 1500	Yes, to a good extent	Agree	Agree	Agree	Agree	Agree	Agree	Agree	Agree	Yes	Yes	Yes	Yes	Yes	Yes	Yes	Yes	Yes	Yes	Yes	Yes	Yes	Yes	Yes	Yes	Yes	Yes	Yes	Yes	Yes	Yes
First/Second year	Nursing	Less than 700	Yes, to a good extent	Agree	Agree	Agree	Agree	Agree	Agree	Agree	Agree	Yes	Yes	No	Yes	Yes	Yes	Yes	Yes	Yes	Yes	Yes	Yes	Yes	Yes	Yes	Yes	Yes	Yes	Yes	Yes	Yes	Yes
First/Second year	Nursing	Less than 700	Yes, to a good extent	Agree	Agree	Agree	Agree	Agree	Agree	Agree	Agree	Yes	Yes	Yes	Yes	Yes	Yes	Yes	Yes	Yes	Yes	Yes	Yes	Yes	Yes	Yes	Yes	Yes	Yes	Yes	Yes	Yes	Yes
First/Second year	Nursing	Less than 700	Yes, to a good extent	Neutral	Neutral	Agree	Agree	Agree	Agree	Agree	Agree	Yes	Yes	Yes	Yes	Yes	Yes	Yes	Yes	Yes	Yes	Yes	Yes	Yes	No	No	Yes	Yes	Yes	Yes	Yes	Yes	No
Third yeare	Nursing	Less than 700	Yes, to a good extent	Agree	Agree	Agree	Agree	Agree	Agree	Agree	Agree	Yes	Yes	Yes	Yes	Yes	Yes	Yes	Yes	Yes	Yes	Yes	Yes	Yes	Yes	Yes	Yes	Yes	Yes	Yes	Yes	Yes	Yes
Fourth year	Nursing	Less than 700	Yes, to a good extent	Agree	Agree	Agree	Agree	Agree	Agree	Agree	Agree	Yes	No	No	Yes	No	No	Yes	Yes	Yes	Yes	Yes	Yes	Yes	Yes	Yes	Yes	Yes	Yes	Yes	Yes	Yes	Yes
First/Second year	Nursing	Less than 700	Yes, to a good extent	Agree	Neutral	Agree	Agree	Agree	Neutral	Neutral	Agree	No	Yes	Yes	No	No	No	Yes	Yes	Yes	Yes	Yes	No	Yes	Yes	Yes	No	Yes	No	Yes	No	Yes	No
Fourth year	Nursing	Less than 700	Yes, to some extent	Agree	Agree	Agree	Agree	Agree	Agree	Agree	Agree	Yes	No	Yes	No	Yes	No	Yes	Yes	Yes	Yes	Yes	No	Yes	No	No	No	Yes	Yes	Yes	No	No	No
Fourth year	Nursing	More than 1500	Yes, to a good extent	Agree	Agree	Agree	Agree	Agree	Agree	Agree	Agree	Yes	Yes	Yes	Yes	Yes	Yes	Yes	Yes	Yes	Yes	Yes	Yes	Yes	Yes	Yes	Yes	Yes	Yes	Yes	Yes	Yes	Yes
Third yeare	Nursing	Between 700-1500	Yes, to a good extent	Agree	Agree	Agree	Agree	Agree	Agree	Agree	Agree	Yes	Yes	Yes	Yes	Yes	Yes	Yes	Yes	Yes	Yes	Yes	Yes	Yes	Yes	Yes	Yes	Yes	Yes	Yes	Yes	Yes	Yes
Third yeare	Nursing	Less than 700	Yes, to some extent	Agree	Agree	Agree	Agree	Agree	Agree	Agree	Agree	Yes	Yes	Yes	Yes	Yes	Yes	Yes	Yes	Yes	Yes	Yes	Yes	Yes	Yes	Yes	Yes	Yes	Yes	Yes	Yes	Yes	Yes
Fourth year	Nursing	Less than 700	Yes, to some extent	Agree	Agree	Agree	Agree	Agree	Neutral	Disagree	Agree	No	Yes	No	Yes	Yes	Yes	Yes	Yes	No	Yes	Yes	Yes	Yes	Yes	Yes	No	No	No	Yes	No	Yes	No
Third yeare	Nursing	Less than 700	Yes, to some extent	Agree	Agree	Agree	Agree	Agree	Agree	Agree	Agree	Yes	Yes	No	Yes	Yes	Yes	Yes	Yes	Yes	No	Yes	Yes	Yes	Yes	No	No	Yes	Yes	Yes	Yes	No	No
Third yeare	Nursing	Between 700-1500	Yes, to some extent	Agree	Agree	Agree	Agree	Agree	Agree	Agree	Agree	Yes	Yes	Yes	Yes	Yes	Yes	Yes	Yes	Yes	Yes	Yes	Yes	Yes	Yes	Yes	Yes	Yes	Yes	Yes	Yes	Yes	Yes
First/Second year	Nursing	Less than 700	Yes, to some extent	Agree	Agree	Agree	Agree	Agree	Agree	Agree	Agree	Yes	Yes	Yes	Yes	Yes	Yes	Yes	Yes	Yes	Yes	No	Yes	Yes	Yes	Yes	Yes	Yes	Yes	Yes	Yes	Yes	Yes
Third yeare	Pharmacy	Between 700-1500	Yes, to a good extent	Agree	Agree	Agree	Agree	Agree	Agree	Agree	Agree	Yes	Yes	Yes	Yes	Yes	Yes	Yes	Yes	Yes	Yes	Yes	Yes	Yes	Yes	Yes	Yes	Yes	Yes	Yes	Yes	Yes	Yes
Third yeare	Pharmacy	Between 700-1500	Yes, to a good extent	Agree	Agree	Agree	Agree	Agree	Agree	Agree	Agree	Yes	Yes	Yes	Yes	Yes	Yes	Yes	Yes	Yes	Yes	No	No	No	Yes	Yes	Yes	Yes	Yes	Yes	No	Yes	No
Third yeare	Pharmacy	More than 1500	Yes, to some extent	Agree	Neutral	Agree	Agree	Agree	Agree	Agree	Agree	Yes	Yes	No	Yes	No	No	No	Yes	Yes	Yes	Yes	Yes	Yes	Yes	Yes	Yes	Yes	Yes	Yes	Yes	Yes	Yes
Third yeare	Pharmacy	Between 700-1500	Yes, to some extent	Agree	Neutral	Agree	Neutral	Disagree	Neutral	Neutral	Agree	Yes	Yes	No	Yes	Yes	No	Yes	No	Yes	Yes	No	Yes	Yes	Yes	Yes	No	Yes	No	Yes	No	Yes	No
Fifth/Sixth year	Pharmacy	Less than 700	Yes, to a good extent	Agree	Agree	Agree	Agree	Agree	Agree	Agree	Agree	Yes	Yes	Yes	Yes	Yes	Yes	Yes	Yes	Yes	Yes	Yes	Yes	Yes	Yes	Yes	Yes	Yes	Yes	Yes	Yes	Yes	Yes
Third yeare	Applied Medical Sciences	Between 700-1500	Yes, to a good extent	Agree	Neutral	Agree	Agree	Disagree	Agree	Neutral	Agree	Yes	No	No	Yes	No	No	Yes	Yes	Yes	Yes	No	Yes	Yes	Yes	Yes	Yes	Yes	Yes	Yes	Yes	Yes	Yes
First/Second year	Applied Medical Sciences	Less than 700	Yes, to a good extent	Agree	Agree	Neutral	Agree	Neutral	Neutral	Disagree	Agree	Yes	No	No	Yes	Yes	No	Yes	Yes	Yes	Yes	Yes	Yes	Yes	Yes	Yes	Yes	Yes	Yes	Yes	Yes	Yes	Yes
Fifth/Sixth year	Applied Medical Sciences	Less than 700	Yes, to a good extent	Disagree	Agree	Agree	Disagree	Disagree	Agree	Neutral	Agree	No	No	No	No	No	No	Yes	Yes	Yes	Yes	Yes	Yes	Yes	Yes	Yes	Yes	Yes	Yes	Yes	Yes	Yes	Yes
First/Second year	Applied Medical Sciences	Less than 700	Yes, to some extent	Neutral	Neutral	Neutral	Neutral	Agree	Agree	Disagree	Agree	Yes	Yes	Yes	Yes	Yes	Yes	Yes	Yes	Yes	Yes	No	No	Yes	Yes	Yes	Yes	Yes	Yes	Yes	Yes	Yes	Yes
First/Second year	Dentistry	Less than 700	No	Neutral	Agree	Agree	Disagree	Agree	Agree	Disagree	Agree	Yes	Yes	No	No	Yes	No	Yes	Yes	Yes	Yes	No	No	Yes	No	Yes	Yes	Yes	No	Yes	Yes	Yes	Yes
First/Second year	Dentistry	Less than 700	Yes, to a good extent	Agree	Neutral	Agree	Agree	Disagree	Neutral	Neutral	Agree	Yes	No	No	Yes	Yes	No	No	No	No	No	No	Yes	Yes	Yes	Yes	Yes	No	No	No	No	No	No
Fourth year	Medicine	More than 1500	Yes, to some extent	Agree	Agree	Agree	Agree	Disagree	Agree	Disagree	Agree	Yes	No	No	Yes	No	No	Yes	Yes	Yes	Yes	No	Yes	Yes	Yes	Yes	No	No	No	No	No	No	No
Fourth year	Medicine	Less than 700	Yes, to some extent	Agree	Neutral	Disagree	Disagree	Disagree	Agree	Agree	Agree	Yes	No	Yes	Yes	Yes	No	Yes	Yes	Yes	Yes	Yes	Yes	Yes	Yes	Yes	Yes	Yes	Yes	Yes	Yes	Yes	Yes
Fourth year	Medicine	More than 1500	Yes, to a good extent	Agree	Agree	Agree	Agree	Disagree	Agree	Neutral	Agree	No	No	No	Yes	Yes	Yes	Yes	Yes	Yes	Yes	Yes	Yes	Yes	Yes	Yes	Yes	Yes	Yes	Yes	Yes	Yes	Yes
Fourth year	Medicine	Less than 700	Yes, to some extent	Neutral	Neutral	Neutral	Neutral	Neutral	Agree	Disagree	Agree	Yes	No	No	No	No	No	Yes	Yes	No	Yes	Yes	Yes	Yes	Yes	Yes	No	No	No	Yes	Yes	Yes	Yes
Fourth year	Medicine	More than 1500	No	Agree	Agree	Agree	Agree	Disagree	Agree	Neutral	Agree	Yes	No	No	Yes	No	No	Yes	Yes	No	Yes	No	Yes	Yes	Yes	Yes	Yes	Yes	Yes	Yes	Yes	Yes	Yes
Fourth year	Medicine	Between 700-1500	Yes, to a good extent	Agree	Neutral	Agree	Neutral	Disagree	Neutral	Agree	Agree	Yes	Yes	No	Yes	Yes	No	Yes	Yes	No	Yes	Yes	Yes	Yes	Yes	Yes	No	No	No	Yes	No	No	No
Fourth year	Medicine	Between 700-1500	Yes, to a good extent	Agree	Neutral	Agree	Agree	Disagree	Agree	Agree	Agree	Yes	Yes	No	Yes	No	Yes	Yes	Yes	No	Yes	Yes	Yes	Yes	Yes	Yes	Yes	No	Yes	Yes	No	Yes	No
Fourth year	Medicine	Between 700-1500	Yes, to some extent	Agree	Agree	Agree	Agree	Disagree	Agree	Neutral	Agree	Yes	No	No	Yes	No	No	Yes	Yes	Yes	Yes	Yes	Yes	Yes	Yes	No	Yes	Yes	Yes	Yes	Yes	Yes	Yes
Fourth year	Medicine	Between 700-1500	Yes, to a good extent	Neutral	Neutral	Neutral	Neutral	Neutral	Neutral	Agree	Agree	Yes	No	No	Yes	Yes	No	Yes	Yes	Yes	Yes	No	Yes	Yes	Yes	Yes	Yes	Yes	Yes	Yes	Yes	Yes	Yes
Fourth year	Medicine	More than 1500	Yes, to a good extent	Agree	Agree	Neutral	Disagree	Disagree	Disagree	Disagree	Agree	Yes	No	Yes	Yes	No	No	Yes	Yes	Yes	Yes	Yes	Yes	Yes	Yes	Yes	Yes	Yes	Yes	Yes	Yes	Yes	Yes
First/Second year	Medicine	More than 1500	Yes, to some extent	Agree	Neutral	Agree	Agree	Neutral	Agree	Neutral	Agree	Yes	No	No	No	No	No	Yes	Yes	Yes	Yes	No	Yes	Yes	Yes	Yes	Yes	Yes	Yes	Yes	Yes	Yes	Yes
Third yeare	Medicine	Between 700-1500	Yes, to some extent	Agree	Agree	Agree	Agree	Agree	Agree	Disagree	Agree	Yes	Yes	No	Yes	Yes	Yes	Yes	Yes	Yes	Yes	Yes	Yes	Yes	Yes	Yes	Yes	Yes	Yes	Yes	Yes	Yes	Yes
First/Second year	Medicine	Between 700-1500	Yes, to some extent	Agree	Agree	Agree	Agree	Disagree	Neutral	Disagree	Agree	Yes	No	No	Yes	Yes	No	Yes	Yes	No	Yes	Yes	Yes	Yes	Yes	Yes	Yes	Yes	Yes	Yes	Yes	Yes	Yes
Fifth/Sixth year	Medicine	Between 700-1500	No	Neutral	Neutral	Disagree	Neutral	Disagree	Neutral	Neutral	Neutral	No	Yes	No	Yes	No	No	Yes	No	No	No	No	Yes	Yes	Yes	Yes	No	Yes	No	Yes	No	No	No
Fifth/Sixth year	Medicine	Between 700-1500	Yes, to a good extent	Agree	Agree	Neutral	Neutral	Agree	Agree	Agree	Agree	Yes	No	No	Yes	No	No	Yes	Yes	Yes	Yes	No	Yes	Yes	Yes	Yes	Yes	Yes	No	Yes	No	Yes	No
Fifth/Sixth year	Medicine	Between 700-1500	Yes, to a good extent	Agree	Agree	Neutral	Agree	Disagree	Agree	Agree	Agree	Yes	No	No	Yes	Yes	Yes	Yes	Yes	Yes	Yes	Yes	Yes	Yes	Yes	Yes	Yes	Yes	Yes	Yes	Yes	Yes	Yes
Third yeare	Medicine	More than 1500	Yes, to a good extent	Agree	Agree	Agree	Neutral	Disagree	Agree	Disagree	Agree	Yes	Yes	No	Yes	No	Yes	Yes	No	No	No	Yes	Yes	Yes	Yes	Yes	Yes	Yes	No	Yes	Yes	Yes	No
Third yeare	Medicine	Between 700-1500	Yes, to some extent	Agree	Neutral	Agree	Neutral	Neutral	Neutral	Disagree	Agree	Yes	Yes	No	Yes	No	Yes	Yes	No	Yes	Yes	Yes	Yes	Yes	Yes	Yes	No	No	No	Yes	Yes	Yes	Yes
Fifth/Sixth year	Medicine	Less than 700	Yes, to a good extent	Agree	Agree	Neutral	Disagree	Disagree	Agree	Neutral	Neutral	Yes	No	No	Yes	Yes	No	Yes	Yes	Yes	Yes	Yes	Yes	No	No	No	Yes	Yes	No	Yes	Yes	Yes	Yes
Fifth/Sixth year	Medicine	Between 700-1500	Yes, to a good extent	Agree	Agree	Neutral	Agree	Disagree	Agree	Agree	Agree	Yes	No	Yes	Yes	Yes	No	Yes	Yes	Yes	Yes	Yes	Yes	Yes	Yes	Yes	Yes	Yes	No	Yes	Yes	Yes	No
Fifth/Sixth year	Medicine	More than 1500	Yes, to a good extent	Agree	Agree	Agree	Agree	Disagree	Neutral	Neutral	Agree	Yes	No	No	Yes	Yes	No	Yes	No	No	Yes	Yes	Yes	Yes	Yes	Yes	No	Yes	No	Yes	Yes	Yes	Yes
Fifth/Sixth year	Medicine	More than 1500	Yes, to some extent	Agree	Agree	Agree	Agree	Disagree	Agree	Agree	Agree	Yes	No	No	No	No	No	Yes	Yes	Yes	No	Yes	Yes	Yes	Yes	Yes	Yes	No	No	Yes	No	Yes	No
Fifth/Sixth year	Medicine	Less than 700	Yes, to a good extent	Agree	Agree	Neutral	Neutral	Disagree	Agree	Agree	Agree	Yes	No	Yes	Yes	No	No	Yes	Yes	No	No	No	Yes	Yes	Yes	Yes	No	Yes	Yes	Yes	Yes	Yes	Yes
Fifth/Sixth year	Medicine	More than 1500	Yes, to some extent	Neutral	Agree	Agree	Agree	Disagree	Agree	Neutral	Agree	Yes	No	No	Yes	No	Yes	Yes	Yes	Yes	No	Yes	No	Yes	Yes	Yes	No	No	No	No	No	Yes	No
Fourth year	Medicine	Between 700-1500	Yes, to a good extent	Agree	Agree	Agree	Agree	Agree	Agree	Agree	Agree	Yes	No	No	Yes	Yes	No	Yes	Yes	Yes	Yes	Yes	Yes	Yes	Yes	Yes	Yes	Yes	Yes	Yes	Yes	Yes	Yes
Fourth year	Medicine	More than 1500	Yes, to some extent	Agree	Agree	Disagree	Agree	Agree	Agree	Agree	Agree	Yes	No	No	Yes	No	No	Yes	Yes	Yes	Yes	Yes	Yes	Yes	Yes	Yes	Yes	Yes	Yes	Yes	Yes	Yes	Yes
First/Second year	Pharmacy	Between 700-1500	Yes, to some extent	Neutral	Agree	Agree	Disagree	Agree	Neutral	Neutral	Agree	Yes	No	Yes	Yes	Yes	No	Yes	Yes	No	No	Yes	Yes	Yes	No	No	Yes	Yes	Yes	Yes	No	Yes	Yes
First/Second year	Applied Medical Sciences	More than 1500	Yes, to a good extent	Agree	Neutral	Neutral	Agree	Neutral	Agree	Agree	Agree	Yes	Yes	No	Yes	Yes	Yes	Yes	No	Yes	No	Yes	Yes	No	Yes	Yes	Yes	Yes	No	Yes	Yes	Yes	No
First/Second year	Applied Medical Sciences	More than 1500	Yes, to some extent	Agree	Neutral	Neutral	Agree	Neutral	Agree	Agree	Agree	Yes	Yes	No	Yes	Yes	Yes	Yes	No	Yes	No	Yes	Yes	No	Yes	Yes	Yes	Yes	No	Yes	Yes	Yes	No
Fourth year	Applied Medical Sciences	More than 1500	Yes, to some extent	Neutral	Agree	Neutral	Agree	Disagree	Neutral	Disagree	Agree	Yes	No	No	Yes	No	Yes	Yes	Yes	Yes	Yes	Yes	Yes	No	Yes	Yes	No	Yes	Yes	Yes	No	No	No
Third yeare	Applied Medical Sciences	Between 700-1500	No	Neutral	Disagree	Disagree	Disagree	Disagree	Neutral	Neutral	Disagree	Yes	No	No	Yes	Yes	No	Yes	No	No	No	Yes	Yes	Yes	Yes	Yes	No	No	No	No	No	No	No
Fourth year	Applied Medical Sciences	Less than 700	Yes, to a good extent	Neutral	Disagree	Neutral	Agree	Agree	Agree	Neutral	Agree	No	Yes	Yes	No	Yes	Yes	No	No	Yes	No	No	No	No	No	No	No	Yes	Yes	Yes	Yes	Yes	Yes
First/Second year	Applied Medical Sciences	More than 1500	Yes, to some extent	Agree	Agree	Neutral	Agree	Neutral	Neutral	Neutral	Agree	Yes	No	No	Yes	Yes	No	Yes	Yes	Yes	Yes	Yes	Yes	Yes	Yes	Yes	Yes	Yes	Yes	Yes	No	No	No
First/Second year	Applied Medical Sciences	Between 700-1500	Yes, to a good extent	Agree	Agree	Neutral	Agree	Neutral	Agree	Agree	Agree	Yes	No	No	Yes	Yes	No	Yes	Yes	Yes	Yes	Yes	Yes	Yes	Yes	Yes	Yes	Yes	Yes	Yes	No	No	No
Third yeare	Applied Medical Sciences	Between 700-1500	No	Neutral	Neutral	Agree	Agree	Agree	Agree	Agree	Neutral	No	Yes	Yes	Yes	Yes	Yes	Yes	Yes	Yes	Yes	No	No	No	No	No	Yes	Yes	Yes	No	No	No	Yes
Fourth year	Dentistry	More than 1500	Yes, to a good extent	Agree	Agree	Agree	Agree	Agree	Neutral	Neutral	Agree	Yes	Yes	Yes	Yes	Yes	Yes	Yes	Yes	Yes	Yes	Yes	Yes	Yes	Yes	Yes	Yes	Yes	Yes	Yes	Yes	Yes	Yes
First/Second year	Dentistry	Between 700-1500	Yes, to a good extent	Agree	Neutral	Agree	Agree	Disagree	Agree	Disagree	Agree	Yes	Yes	No	Yes	No	No	Yes	Yes	Yes	Yes	No	No	Yes	No	No	No	No	Yes	Yes	No	Yes	No
Third yeare	Dentistry	More than 1500	Yes, to some extent	Agree	Agree	Agree	Agree	Disagree	Agree	Neutral	Agree	Yes	Yes	No	Yes	No	Yes	Yes	Yes	Yes	Yes	No	No	No	Yes	No	Yes	Yes	Yes	Yes	Yes	Yes	Yes
Third yeare	Dentistry	Less than 700	Yes, to a good extent	Agree	Neutral	Agree	Agree	Agree	Agree	Agree	Agree	Yes	Yes	No	Yes	Yes	No	Yes	Yes	Yes	No	Yes	Yes	Yes	Yes	Yes	No	No	Yes	Yes	No	Yes	Yes
Third yeare	Dentistry	Between 700-1500	No	Agree	Disagree	Disagree	Agree	Agree	Neutral	Neutral	Neutral	Yes	Yes	Yes	Yes	Yes	Yes	Yes	Yes	No	No	No	Yes	Yes	No	Yes	No	Yes	Yes	Yes	Yes	Yes	Yes
First/Second year	Dentistry	Between 700-1500	Yes, to a good extent	Agree	Agree	Agree	Agree	Agree	Agree	Neutral	Agree	Yes	No	No	Yes	Yes	No	No	No	No	No	No	No	No	No	No	No	No	No	No	No	No	No
Fifth/Sixth year	Dentistry	More than 1500	Yes, to some extent	Agree	Agree	Agree	Agree	Neutral	Agree	Neutral	Agree	Yes	No	No	Yes	Yes	No	Yes	Yes	Yes	Yes	Yes	Yes	Yes	Yes	Yes	Yes	Yes	Yes	Yes	Yes	Yes	Yes
Fifth/Sixth year	Dentistry	Between 700-1500	Yes, to a good extent	Agree	Agree	Neutral	Agree	Neutral	Neutral	Neutral	Agree	No	Yes	Yes	Yes	Yes	Yes	No	Yes	No	Yes	No	Yes	No	No	No	Yes	No	Yes	Yes	No	Yes	No
Fifth/Sixth year	Dentistry	Between 700-1500	Yes, to a good extent	Agree	Agree	Agree	Agree	Agree	Agree	Neutral	Agree	Yes	Yes	Yes	Yes	Yes	Yes	Yes	No	Yes	No	Yes	Yes	No	Yes	Yes	Yes	Yes	Yes	Yes	Yes	Yes	Yes
Fourth year	Medicine	Less than 700	Yes, to a good extent	Agree	Agree	Agree	Agree	Agree	Agree	Agree	Agree	Yes	Yes	No	Yes	No	No	Yes	Yes	Yes	Yes	Yes	Yes	Yes	Yes	Yes	Yes	Yes	Yes	Yes	Yes	Yes	Yes
Fourth year	Medicine	Between 700-1500	Yes, to some extent	Agree	Agree	Disagree	Neutral	Agree	Neutral	Disagree	Neutral	No	Yes	Yes	Yes	No	No	Yes	Yes	Yes	Yes	Yes	Yes	Yes	Yes	Yes	Yes	Yes	Yes	Yes	Yes	Yes	Yes
Fifth/Sixth year	Medicine	Less than 700	Yes, to some extent	Agree	Agree	Disagree	Agree	Disagree	Disagree	Disagree	Agree	No	Yes	Yes	Yes	No	No	Yes	Yes	Yes	Yes	No	No	Yes	Yes	Yes	No	No	No	Yes	Yes	Yes	No
Fourth year	Medicine	More than 1500	Yes, to a good extent	Agree	Agree	Agree	Agree	Agree	Agree	Agree	Agree	No	No	No	No	No	No	Yes	Yes	Yes	Yes	Yes	Yes	Yes	Yes	Yes	Yes	Yes	Yes	Yes	Yes	Yes	Yes
Fourth year	Medicine	More than 1500	Yes, to a good extent	Neutral	Neutral	Neutral	Neutral	Agree	Agree	Agree	Neutral	Yes	No	Yes	Yes	No	Yes	Yes	No	Yes	No	Yes	No	No	No	No	No	Yes	No	No	No	No	No
Fourth year	Medicine	Between 700-1500	Yes, to some extent	Agree	Agree	Agree	Agree	Agree	Neutral	Disagree	Agree	Yes	No	No	Yes	No	No	Yes	Yes	Yes	Yes	Yes	Yes	Yes	Yes	Yes	Yes	Yes	Yes	Yes	Yes	Yes	Yes
Fourth year	Medicine	More than 1500	Yes, to a good extent	Agree	Agree	Agree	Agree	Disagree	Agree	Neutral	Agree	Yes	No	Yes	Yes	No	Yes	Yes	Yes	No	Yes	Yes	Yes	Yes	Yes	Yes	Yes	Yes	No	Yes	No	No	No
Fourth year	Medicine	Between 700-1500	Yes, to a good extent	Agree	Neutral	Agree	Disagree	Neutral	Disagree	Agree	Agree	No	No	No	Yes	No	No	No	Yes	No	Yes	Yes	No	No	No	Yes	Yes	No	No	Yes	Yes	No	Yes
Fourth year	Medicine	Between 700-1500	Yes, to some extent	Agree	Neutral	Agree	Agree	Disagree	Agree	Agree	Agree	Yes	Yes	No	Yes	Yes	Yes	Yes	Yes	No	Yes	Yes	Yes	Yes	Yes	Yes	Yes	Yes	Yes	Yes	Yes	Yes	Yes
Fourth year	Medicine	More than 1500	Yes, to a good extent	Agree	Agree	Agree	Agree	Agree	Agree	Agree	Agree	Yes	Yes	No	Yes	Yes	No	Yes	Yes	Yes	Yes	Yes	No	Yes	Yes	Yes	Yes	Yes	Yes	Yes	No	No	No
Fourth year	Medicine	Less than 700	Yes, to some extent	Agree	Neutral	Neutral	Neutral	Neutral	Neutral	Neutral	Neutral	Yes	No	No	Yes	No	No	Yes	Yes	No	Yes	Yes	Yes	Yes	Yes	Yes	Yes	Yes	Yes	Yes	No	Yes	No
Fourth year	Medicine	Less than 700	Yes, to a good extent	Agree	Agree	Agree	Agree	Neutral	Agree	Agree	Agree	Yes	Yes	No	Yes	No	No	Yes	Yes	Yes	Yes	Yes	Yes	Yes	No	Yes	Yes	Yes	Yes	Yes	Yes	Yes	No
Fourth year	Medicine	Between 700-1500	Yes, to a good extent	Agree	Agree	Agree	Agree	Agree	Agree	Agree	Agree	Yes	Yes	No	Yes	No	No	Yes	No	Yes	Yes	Yes	Yes	Yes	Yes	Yes	No	Yes	No	Yes	No	No	No
Fourth year	Medicine	Between 700-1500	Yes, to a good extent	Agree	Agree	Agree	Agree	Agree	Agree	Agree	Agree	Yes	Yes	Yes	Yes	Yes	Yes	Yes	Yes	Yes	Yes	Yes	Yes	Yes	Yes	Yes	Yes	Yes	Yes	Yes	Yes	Yes	Yes
Fourth year	Medicine	Less than 700	Yes, to some extent	Agree	Agree	Agree	Agree	Disagree	Agree	Agree	Agree	Yes	No	Yes	Yes	Yes	Yes	Yes	Yes	Yes	Yes	No	Yes	Yes	Yes	Yes	Yes	Yes	Yes	Yes	Yes	Yes	Yes
Fourth year	Medicine	Less than 700	Yes, to some extent	Agree	Agree	Neutral	Agree	Disagree	Agree	Neutral	Agree	Yes	Yes	No	Yes	No	No	Yes	Yes	No	Yes	Yes	Yes	Yes	Yes	Yes	No	Yes	No	Yes	No	Yes	Yes
Fourth year	Medicine	Between 700-1500	Yes, to a good extent	Agree	Agree	Neutral	Agree	Neutral	Agree	Agree	Agree	Yes	Yes	No	Yes	No	No	Yes	No	Yes	Yes	Yes	Yes	Yes	Yes	Yes	Yes	Yes	Yes	Yes	Yes	Yes	Yes
Fourth year	Medicine	Between 700-1500	Yes, to some extent	Neutral	Neutral	Agree	Agree	Agree	Disagree	Neutral	Agree	Yes	No	No	Yes	Yes	No	Yes	No	Yes	Yes	No	Yes	Yes	No	Yes	Yes	Yes	Yes	Yes	Yes	Yes	Yes
Fourth year	Medicine	More than 1500	Yes, to some extent	Agree	Agree	Agree	Agree	Neutral	Agree	Agree	Agree	Yes	Yes	No	Yes	Yes	Yes	Yes	Yes	Yes	Yes	Yes	Yes	Yes	Yes	Yes	Yes	Yes	Yes	Yes	Yes	Yes	Yes
Fourth year	Medicine	Between 700-1500	Yes, to a good extent	Agree	Agree	Agree	Neutral	Neutral	Neutral	Neutral	Neutral	Yes	Yes	Yes	Yes	Yes	Yes	Yes	Yes	Yes	Yes	Yes	Yes	Yes	Yes	Yes	Yes	Yes	Yes	Yes	Yes	Yes	Yes
Fourth year	Medicine	Between 700-1500	Yes, to a good extent	Agree	Agree	Agree	Agree	Disagree	Neutral	Disagree	Agree	Yes	Yes	Yes	Yes	Yes	Yes	Yes	Yes	Yes	Yes	Yes	Yes	Yes	Yes	Yes	Yes	Yes	Yes	Yes	Yes	Yes	Yes
Fourth year	Medicine	More than 1500	Yes, to a good extent	Agree	Agree	Agree	Agree	Disagree	Neutral	Neutral	Neutral	Yes	Yes	No	Yes	Yes	Yes	Yes	Yes	Yes	Yes	Yes	Yes	Yes	Yes	Yes	Yes	Yes	Yes	Yes	Yes	Yes	Yes
Fourth year	Medicine	Between 700-1500	No	Agree	Agree	Disagree	Neutral	Disagree	Disagree	Agree	Agree	Yes	No	Yes	Yes	Yes	No	Yes	Yes	No	No	Yes	Yes	No	Yes	No	Yes	No	Yes	No	Yes	No	Yes
Fourth year	Medicine	More than 1500	Yes, to a good extent	Agree	Agree	Agree	Agree	Disagree	Agree	Agree	Agree	Yes	No	Yes	Yes	Yes	Yes	Yes	Yes	Yes	Yes	No	Yes	Yes	Yes	Yes	Yes	Yes	Yes	Yes	No	Yes	No
Fourth year	Medicine	Between 700-1500	Yes, to a good extent	Agree	Agree	Agree	Agree	Disagree	Agree	Neutral	Agree	Yes	No	No	Yes	Yes	Yes	Yes	Yes	Yes	Yes	No	No	Yes	Yes	Yes	No	Yes	Yes	Yes	Yes	No	Yes
Fourth year	Medicine	Between 700-1500	Yes, to a good extent	Agree	Agree	Neutral	Neutral	Agree	Agree	Neutral	Agree	Yes	Yes	No	Yes	No	No	Yes	Yes	Yes	Yes	Yes	No	No	No	No	No	No	Yes	Yes	No	No	No
Fourth year	Medicine	Less than 700	Yes, to a good extent	Agree	Neutral	Agree	Agree	Neutral	Agree	Neutral	Agree	Yes	No	No	Yes	No	No	Yes	Yes	Yes	Yes	Yes	No	No	No	No	No	No	No	Yes	No	Yes	No
Fourth year	Medicine	More than 1500	Yes, to a good extent	Agree	Agree	Agree	Agree	Disagree	Agree	Neutral	Agree	Yes	No	Yes	Yes	No	Yes	Yes	Yes	Yes	No	Yes	Yes	Yes	Yes	Yes	No	Yes	Yes	Yes	Yes	No	Yes
Fourth year	Medicine	Less than 700	Yes, to a good extent	Agree	Neutral	Agree	Agree	Neutral	Agree	Agree	Agree	Yes	Yes	Yes	Yes	Yes	Yes	Yes	Yes	Yes	Yes	Yes	Yes	Yes	Yes	Yes	Yes	Yes	No	Yes	Yes	Yes	No
Fourth year	Medicine	Between 700-1500	Yes, to a good extent	Agree	Agree	Agree	Agree	Agree	Agree	Neutral	Agree	Yes	Yes	No	Yes	No	Yes	Yes	No	Yes	No	Yes	Yes	Yes	Yes	Yes	No	Yes	Yes	Yes	No	No	Yes
Fourth year	Medicine	Between 700-1500	Yes, to some extent	Agree	Neutral	Disagree	Agree	Disagree	Agree	Neutral	Agree	Yes	No	No	Yes	Yes	No	Yes	Yes	Yes	No	No	No	Yes	Yes	No	Yes	No	No	Yes	No	No	No
Fourth year	Medicine	More than 1500	Yes, to some extent	Agree	Disagree	Neutral	Neutral	Disagree	Agree	Agree	Agree	Yes	No	Yes	Yes	No	Yes	Yes	No	No	No	Yes	Yes	No	Yes	Yes	No	No	No	Yes	Yes	Yes	Yes
Fourth year	Medicine	More than 1500	Yes, to some extent	Agree	Agree	Neutral	Agree	Neutral	Agree	Disagree	Agree	Yes	Yes	Yes	Yes	No	No	Yes	Yes	Yes	Yes	Yes	Yes	No	Yes	Yes	Yes	Yes	Yes	Yes	No	No	No
Fourth year	Medicine	More than 1500	Yes, to some extent	Agree	Agree	Neutral	Neutral	Disagree	Agree	Agree	Agree	Yes	No	No	Yes	No	No	Yes	Yes	No	Yes	Yes	Yes	Yes	Yes	Yes	No	Yes	No	Yes	Yes	Yes	Yes
Fourth year	Medicine	Less than 700	Yes, to some extent	Agree	Agree	Neutral	Neutral	Neutral	Agree	Neutral	Agree	Yes	Yes	No	Yes	No	No	Yes	No	Yes	Yes	Yes	Yes	Yes	Yes	Yes	No	Yes	Yes	Yes	Yes	No	Yes
Fourth year	Medicine	More than 1500	Yes, to a good extent	Agree	Agree	Agree	Agree	Disagree	Agree	Agree	Agree	Yes	No	No	Yes	No	Yes	Yes	Yes	Yes	Yes	Yes	Yes	Yes	Yes	No	No	Yes	No	Yes	No	No	No
Fourth year	Medicine	More than 1500	Yes, to a good extent	Agree	Agree	Neutral	Agree	Disagree	Agree	Disagree	Agree	Yes	No	No	Yes	No	No	Yes	Yes	Yes	Yes	Yes	Yes	Yes	No	No	No	Yes	No	Yes	No	Yes	No
Fourth year	Medicine	More than 1500	Yes, to some extent	Agree	Agree	Agree	Agree	Disagree	Agree	Disagree	Agree	Yes	Yes	No	Yes	No	No	Yes	No	No	Yes	No	Yes	Yes	Yes	Yes	No	Yes	No	Yes	No	Yes	No
Fourth year	Medicine	More than 1500	Yes, to a good extent	Agree	Neutral	Neutral	Agree	Neutral	Agree	Disagree	Agree	Yes	Yes	No	Yes	Yes	Yes	Yes	No	No	Yes	No	Yes	No	Yes	Yes	No	Yes	No	Yes	Yes	No	Yes
Fourth year	Medicine	Less than 700	Yes, to some extent	Agree	Disagree	Neutral	Neutral	Neutral	Neutral	Neutral	Neutral	Yes	Yes	Yes	No	No	Yes	Yes	Yes	Yes	Yes	No	Yes	No	No	No	No	No	Yes	Yes	No	No	No
Fourth year	Medicine	More than 1500	Yes, to a good extent	Agree	Agree	Agree	Neutral	Neutral	Agree	Neutral	Agree	Yes	Yes	No	Yes	Yes	No	Yes	Yes	Yes	Yes	Yes	Yes	Yes	Yes	Yes	No	No	Yes	Yes	Yes	Yes	Yes
Fourth year	Medicine	More than 1500	Yes, to some extent	Agree	Agree	Agree	Agree	Neutral	Neutral	Neutral	Agree	Yes	No	No	Yes	Yes	Yes	Yes	Yes	Yes	Yes	Yes	Yes	Yes	Yes	Yes	Yes	Yes	Yes	Yes	Yes	Yes	Yes
Fourth year	Medicine	Less than 700	Yes, to a good extent	Agree	Neutral	Neutral	Neutral	Disagree	Agree	Agree	Neutral	Yes	Yes	No	Yes	Yes	No	Yes	No	Yes	Yes	No	Yes	Yes	Yes	Yes	No	Yes	Yes	Yes	Yes	Yes	Yes
Fourth year	Medicine	Between 700-1500	Yes, to a good extent	Agree	Agree	Agree	Agree	Neutral	Agree	Neutral	Agree	Yes	Yes	No	Yes	No	Yes	Yes	Yes	Yes	No	Yes	Yes	No	No	Yes	Yes	Yes	Yes	Yes	Yes	Yes	Yes
Fourth year	Medicine	More than 1500	Yes, to some extent	Neutral	Agree	Neutral	Neutral	Disagree	Disagree	Disagree	Agree	Yes	Yes	No	Yes	Yes	Yes	Yes	No	No	Yes	Yes	No	Yes	Yes	Yes	Yes	Yes	Yes	Yes	Yes	Yes	Yes
First/Second year	Medicine	Between 700-1500	Yes, to some extent	Neutral	Neutral	Neutral	Neutral	Disagree	Neutral	Neutral	Agree	Yes	Yes	No	Yes	No	No	Yes	Yes	No	Yes	No	Yes	Yes	Yes	Yes	No	Yes	No	No	No	No	No
Fourth year	Medicine	Between 700-1500	Yes, to some extent	Agree	Agree	Agree	Agree	Disagree	Neutral	Neutral	Agree	Yes	Yes	No	Yes	Yes	Yes	Yes	Yes	No	Yes	No	No	Yes	Yes	Yes	No	Yes	No	Yes	No	Yes	No
Fourth year	Medicine	More than 1500	Yes, to some extent	Neutral	Agree	Neutral	Agree	Disagree	Agree	Neutral	Agree	Yes	No	No	Yes	Yes	No	Yes	Yes	No	Yes	Yes	Yes	Yes	Yes	Yes	Yes	Yes	Yes	Yes	No	Yes	No
Fourth year	Medicine	More than 1500	Yes, to some extent	Agree	Agree	Agree	Agree	Agree	Agree	Agree	Agree	Yes	Yes	No	Yes	No	Yes	Yes	Yes	Yes	Yes	Yes	Yes	Yes	Yes	Yes	Yes	Yes	Yes	Yes	Yes	Yes	Yes
First/Second year	Medicine	More than 1500	Yes, to a good extent	Agree	Agree	Agree	Neutral	Neutral	Neutral	Neutral	Neutral	Yes	No	Yes	Yes	Yes	Yes	Yes	Yes	Yes	Yes	Yes	Yes	Yes	Yes	Yes	Yes	Yes	Yes	Yes	Yes	Yes	Yes
Fourth year	Medicine	Between 700-1500	Yes, to some extent	Agree	Agree	Agree	Agree	Agree	Agree	Agree	Agree	Yes	Yes	No	Yes	Yes	No	Yes	No	Yes	Yes	Yes	Yes	Yes	Yes	Yes	No	Yes	Yes	Yes	Yes	Yes	Yes
Third yeare	Medicine	Less than 700	Yes, to a good extent	Neutral	Disagree	Neutral	Agree	Agree	Agree	Neutral	Agree	No	Yes	Yes	No	Yes	Yes	Yes	Yes	No	Yes	No	Yes	No	Yes	Yes	Yes	No	Yes	Yes	No	Yes	No
Third yeare	Medicine	Less than 700	Yes, to some extent	Agree	Agree	Agree	Agree	Neutral	Agree	Agree	Agree	Yes	No	No	Yes	Yes	No	Yes	Yes	Yes	Yes	Yes	Yes	Yes	Yes	Yes	Yes	Yes	Yes	Yes	Yes	Yes	Yes
Fourth year	Medicine	Between 700-1500	Yes, to some extent	Agree	Neutral	Agree	Neutral	Disagree	Agree	Disagree	Agree	Yes	No	Yes	Yes	Yes	No	Yes	Yes	Yes	Yes	Yes	Yes	Yes	Yes	No	Yes	No	Yes	Yes	Yes	Yes	No
Fifth/Sixth year	Medicine	More than 1500	Yes, to some extent	Agree	Neutral	Agree	Agree	Neutral	Agree	Neutral	Agree	Yes	Yes	No	Yes	Yes	No	Yes	Yes	Yes	Yes	Yes	Yes	Yes	Yes	Yes	Yes	Yes	No	Yes	Yes	Yes	No
Third yeare	Medicine	More than 1500	Yes, to a good extent	Agree	Neutral	Agree	Neutral	Neutral	Agree	Agree	Agree	Yes	No	No	Yes	No	No	Yes	Yes	Yes	No	No	No	Yes	Yes	Yes	No	No	Yes	Yes	Yes	Yes	Yes
Fifth/Sixth year	Medicine	More than 1500	Yes, to a good extent	Agree	Agree	Agree	Neutral	Neutral	Neutral	Neutral	Neutral	Yes	No	Yes	Yes	Yes	Yes	Yes	No	Yes	No	No	Yes	Yes	Yes	Yes	Yes	Yes	Yes	Yes	No	No	No
Fourth year	Medicine	Less than 700	Yes, to a good extent	Agree	Agree	Agree	Agree	Neutral	Agree	Disagree	Agree	Yes	No	No	Yes	Yes	No	Yes	Yes	Yes	Yes	Yes	Yes	Yes	Yes	Yes	Yes	Yes	Yes	Yes	Yes	Yes	Yes
Fourth year	Medicine	Less than 700	Yes, to a good extent	Agree	Agree	Agree	Agree	Disagree	Agree	Agree	Agree	Yes	No	No	Yes	No	No	Yes	Yes	Yes	Yes	No	Yes	Yes	Yes	Yes	Yes	Yes	Yes	Yes	No	Yes	No
Fourth year	Medicine	More than 1500	Yes, to some extent	Agree	Agree	Neutral	Neutral	Neutral	Neutral	Neutral	Neutral	Yes	Yes	Yes	Yes	Yes	Yes	Yes	Yes	Yes	Yes	Yes	Yes	Yes	Yes	Yes	Yes	Yes	Yes	Yes	Yes	Yes	Yes
Fourth year	Medicine	More than 1500	Yes, to a good extent	Agree	Neutral	Agree	Agree	Agree	Agree	Agree	Agree	Yes	Yes	Yes	Yes	Yes	Yes	Yes	Yes	Yes	Yes	Yes	Yes	Yes	Yes	Yes	Yes	Yes	Yes	Yes	Yes	Yes	Yes
Fourth year	Medicine	Between 700-1500	Yes, to some extent	Agree	Agree	Agree	Agree	Agree	Agree	Agree	Agree	Yes	Yes	No	No	No	No	Yes	Yes	Yes	Yes	Yes	Yes	Yes	Yes	Yes	Yes	Yes	Yes	Yes	Yes	Yes	Yes
Fourth year	Medicine	Less than 700	No	Neutral	Neutral	Agree	Neutral	Neutral	Neutral	Neutral	Neutral	Yes	Yes	Yes	Yes	Yes	Yes	Yes	Yes	Yes	Yes	Yes	Yes	Yes	Yes	Yes	Yes	Yes	Yes	Yes	Yes	Yes	Yes
Fourth year	Medicine	More than 1500	No	Neutral	Disagree	Disagree	Disagree	Disagree	Agree	Agree	Neutral	No	No	No	Yes	Yes	No	Yes	No	Yes	Yes	Yes	Yes	Yes	Yes	Yes	No	No	No	Yes	Yes	Yes	Yes
Fourth year	Medicine	More than 1500	Yes, to some extent	Neutral	Neutral	Agree	Agree	Disagree	Neutral	Disagree	Agree	Yes	Yes	No	Yes	No	No	Yes	Yes	Yes	Yes	Yes	Yes	Yes	Yes	Yes	Yes	Yes	Yes	Yes	Yes	Yes	Yes
Fifth/Sixth year	Medicine	Between 700-1500	Yes, to a good extent	Agree	Agree	Disagree	Disagree	Neutral	Disagree	Agree	Agree	Yes	Yes	Yes	Yes	No	No	Yes	Yes	Yes	Yes	No	No	No	No	Yes	No	Yes	No	Yes	Yes	Yes	No
Fourth year	Medicine	Less than 700	Yes, to a good extent	Agree	Agree	Agree	Neutral	Disagree	Neutral	Disagree	Agree	Yes	Yes	Yes	Yes	Yes	Yes	Yes	Yes	No	Yes	No	Yes	No	Yes	No	Yes	No	No	No	No	No	No
Fourth year	Medicine	Less than 700	Yes, to a good extent	Agree	Agree	Agree	Neutral	Agree	Agree	Agree	Agree	Yes	Yes	No	Yes	No	Yes	Yes	Yes	Yes	Yes	Yes	Yes	Yes	Yes	Yes	Yes	Yes	Yes	Yes	No	Yes	No
Third yeare	Medicine	More than 1500	Yes, to some extent	Agree	Agree	Agree	Agree	Neutral	Agree	Agree	Agree	Yes	No	No	Yes	Yes	No	Yes	Yes	Yes	Yes	Yes	Yes	Yes	Yes	Yes	Yes	Yes	No	Yes	No	Yes	Yes
Third yeare	Medicine	Between 700-1500	Yes, to some extent	Agree	Agree	Neutral	Disagree	Disagree	Disagree	Neutral	Agree	Yes	No	No	Yes	Yes	No	Yes	Yes	Yes	Yes	Yes	Yes	Yes	Yes	Yes	No	Yes	Yes	Yes	Yes	Yes	Yes
Third yeare	Medicine	More than 1500	Yes, to a good extent	Agree	Agree	Agree	Agree	Agree	Agree	Agree	Agree	Yes	Yes	Yes	Yes	Yes	Yes	Yes	Yes	Yes	Yes	Yes	Yes	Yes	Yes	Yes	Yes	No	Yes	Yes	No	No	No
Third yeare	Medicine	Between 700-1500	Yes, to a good extent	Agree	Neutral	Agree	Agree	Agree	Agree	Neutral	Agree	Yes	Yes	No	Yes	Yes	No	Yes	No	Yes	Yes	Yes	Yes	Yes	Yes	Yes	Yes	No	Yes	Yes	No	No	No
Third yeare	Medicine	Between 700-1500	Yes, to a good extent	Agree	Agree	Neutral	Agree	Agree	Agree	Disagree	Agree	Yes	No	No	Yes	Yes	No	Yes	Yes	Yes	Yes	Yes	Yes	Yes	Yes	Yes	Yes	Yes	Yes	Yes	Yes	Yes	Yes
Third yeare	Medicine	Between 700-1500	Yes, to a good extent	Agree	Agree	Agree	Neutral	Neutral	Neutral	Neutral	Neutral	Yes	Yes	Yes	Yes	Yes	Yes	Yes	Yes	No	Yes	Yes	No	Yes	Yes	Yes	Yes	Yes	No	No	No	No	No
Third yeare	Medicine	More than 1500	Yes, to a good extent	Agree	Agree	Agree	Agree	Agree	Agree	Disagree	Agree	Yes	No	No	Yes	No	No	Yes	Yes	Yes	Yes	Yes	Yes	Yes	Yes	Yes	Yes	Yes	Yes	Yes	Yes	Yes	Yes
Third yeare	Medicine	Less than 700	Yes, to a good extent	Agree	Agree	Agree	Agree	Neutral	Neutral	Neutral	Neutral	Yes	No	Yes	No	Yes	Yes	Yes	Yes	Yes	Yes	Yes	Yes	Yes	No	No	No	No	Yes	No	No	No	No
Third yeare	Medicine	Less than 700	Yes, to a good extent	Agree	Agree	Agree	Neutral	Neutral	Neutral	Neutral	Agree	Yes	Yes	Yes	Yes	Yes	Yes	Yes	Yes	Yes	Yes	Yes	Yes	Yes	Yes	Yes	Yes	Yes	Yes	Yes	Yes	Yes	Yes
Fourth year	Medicine	Between 700-1500	Yes, to a good extent	Agree	Agree	Agree	Agree	Disagree	Agree	Neutral	Agree	Yes	No	Yes	Yes	No	No	Yes	No	No	Yes	No	Yes	Yes	Yes	Yes	Yes	Yes	Yes	Yes	Yes	Yes	No
Fifth/Sixth year	Medicine	More than 1500	Yes, to a good extent	Agree	Agree	Agree	Neutral	Agree	Neutral	Neutral	Agree	Yes	No	Yes	No	No	No	Yes	No	Yes	Yes	Yes	Yes	Yes	Yes	Yes	No	Yes	Yes	Yes	Yes	Yes	Yes
Fourth year	Medicine	Less than 700	Yes, to some extent	Agree	Agree	Agree	Agree	Disagree	Agree	Disagree	Agree	Yes	Yes	No	Yes	No	No	Yes	No	Yes	Yes	Yes	Yes	Yes	Yes	Yes	No	No	No	Yes	No	No	No
Fifth/Sixth year	Medicine	More than 1500	Yes, to some extent	Neutral	Neutral	Agree	Agree	Disagree	Agree	Agree	Agree	Yes	No	No	Yes	No	Yes	Yes	Yes	Yes	No	Yes	No	No	No	No	No	No	No	Yes	No	No	No
Fourth year	Medicine	More than 1500	Yes, to some extent	Agree	Agree	Agree	Agree	Neutral	Agree	Neutral	Agree	Yes	Yes	No	Yes	Yes	No	Yes	Yes	Yes	No	Yes	Yes	Yes	Yes	Yes	Yes	Yes	Yes	Yes	Yes	Yes	No
Fourth year	Medicine	Less than 700	Yes, to some extent	Agree	Agree	Agree	Neutral	Neutral	Agree	Neutral	Agree	Yes	Yes	No	Yes	No	No	Yes	Yes	No	Yes	Yes	Yes	Yes	Yes	Yes	No	Yes	Yes	Yes	Yes	No	Yes
First/Second year	Medicine	More than 1500	Yes, to some extent	Agree	Agree	Neutral	Neutral	Disagree	Agree	Neutral	Agree	Yes	No	No	Yes	Yes	No	Yes	No	Yes	Yes	Yes	Yes	Yes	Yes	Yes	No	No	Yes	Yes	No	Yes	No
Fourth year	Medicine	Between 700-1500	Yes, to some extent	Agree	Agree	Neutral	Agree	Disagree	Agree	Disagree	Agree	Yes	No	No	Yes	No	No	Yes	Yes	No	Yes	No	No	Yes	No	No	Yes	No	Yes	Yes	No	Yes	No
Fourth year	Medicine	Between 700-1500	Yes, to some extent	Agree	Agree	Agree	Agree	Neutral	Agree	Neutral	Agree	Yes	Yes	No	Yes	Yes	No	Yes	Yes	Yes	Yes	Yes	Yes	Yes	Yes	Yes	Yes	Yes	Yes	Yes	Yes	Yes	No
Fourth year	Medicine	More than 1500	Yes, to some extent	Neutral	Disagree	Disagree	Neutral	Disagree	Neutral	Neutral	Neutral	No	Yes	No	Yes	No	No	Yes	Yes	Yes	Yes	Yes	No	No	No	Yes	Yes	No	No	Yes	No	Yes	No
First/Second year	Medicine	More than 1500	Yes, to some extent	Agree	Neutral	Agree	Neutral	Neutral	Agree	Neutral	Agree	Yes	No	No	Yes	No	No	Yes	No	Yes	No	No	No	No	No	No	No	No	No	No	No	No	No
Fifth/Sixth year	Medicine	More than 1500	Yes, to a good extent	Agree	Neutral	Neutral	Agree	Disagree	Agree	Neutral	Agree	Yes	Yes	No	Yes	No	No	Yes	Yes	Yes	No	Yes	No	Yes	Yes	Yes	Yes	No	No	Yes	No	No	No
Fifth/Sixth year	Medicine	Between 700-1500	Yes, to some extent	Agree	Neutral	Neutral	Neutral	Disagree	Agree	Disagree	Agree	Yes	Yes	No	Yes	Yes	Yes	Yes	Yes	Yes	Yes	Yes	Yes	Yes	Yes	Yes	No	No	No	Yes	No	No	No
Fifth/Sixth year	Medicine	More than 1500	Yes, to a good extent	Disagree	Neutral	Neutral	Neutral	Disagree	Neutral	Neutral	Agree	No	No	No	Yes	Yes	No	Yes	No	Yes	Yes	Yes	No	Yes	Yes	No	Yes	No	No	Yes	No	Yes	No
Third yeare	Medicine	Between 700-1500	No	Agree	Agree	Agree	Neutral	Disagree	Agree	Agree	Agree	Yes	No	No	Yes	Yes	No	Yes	Yes	Yes	Yes	Yes	Yes	Yes	Yes	Yes	No	Yes	Yes	Yes	Yes	Yes	Yes
Third yeare	Medicine	Between 700-1500	Yes, to a good extent	Agree	Neutral	Neutral	Neutral	Neutral	Agree	Neutral	Neutral	Yes	Yes	No	Yes	Yes	Yes	Yes	Yes	Yes	Yes	No	Yes	Yes	Yes	Yes	Yes	Yes	Yes	Yes	Yes	Yes	Yes
Third yeare	Medicine	More than 1500	Yes, to a good extent	Agree	Agree	Neutral	Agree	Agree	Agree	Agree	Agree	Yes	No	Yes	Yes	No	Yes	Yes	No	Yes	No	Yes	Yes	Yes	Yes	Yes	Yes	Yes	Yes	Yes	Yes	Yes	Yes
Fourth year	Medicine	Between 700-1500	Yes, to some extent	Neutral	Neutral	Neutral	Agree	Neutral	Agree	Neutral	Agree	Yes	Yes	No	Yes	No	No	Yes	Yes	Yes	Yes	Yes	Yes	Yes	Yes	Yes	Yes	Yes	Yes	Yes	No	No	No
Fourth year	Medicine	Between 700-1500	Yes, to some extent	Agree	Agree	Neutral	Agree	Disagree	Agree	Agree	Agree	Yes	No	No	Yes	No	No	Yes	Yes	Yes	Yes	Yes	Yes	Yes	Yes	Yes	Yes	Yes	Yes	Yes	Yes	Yes	Yes
Fourth year	Medicine	More than 1500	Yes, to some extent	Agree	Agree	Agree	Neutral	Disagree	Agree	Neutral	Agree	Yes	No	No	Yes	No	No	Yes	No	Yes	Yes	Yes	Yes	Yes	Yes	Yes	Yes	Yes	No	Yes	No	No	No
Fourth year	Nursing	Between 700-1500	Yes, to some extent	Agree	Neutral	Neutral	Disagree	Agree	Agree	Disagree	Agree	Yes	Yes	Yes	Yes	Yes	No	Yes	No	No	Yes	No	No	No	Yes	Yes	Yes	Yes	Yes	Yes	Yes	Yes	Yes
Fourth year	Nursing	Less than 700	Yes, to a good extent	Agree	Neutral	Neutral	Agree	Neutral	Neutral	Agree	Neutral	Yes	No	Yes	Yes	Yes	No	No	No	Yes	Yes	Yes	Yes	Yes	Yes	No	No	Yes	Yes	Yes	No	No	Yes
Third yeare	Nursing	Between 700-1500	Yes, to some extent	Agree	Agree	Agree	Neutral	Disagree	Neutral	Neutral	Agree	No	Yes	Yes	No	Yes	No	Yes	No	Yes	Yes	Yes	Yes	Yes	Yes	No	No	No	Yes	Yes	No	Yes	No
Fourth year	Nursing	Less than 700	Yes, to some extent	Agree	Agree	Agree	Agree	Agree	Agree	Disagree	Agree	Yes	Yes	Yes	Yes	Yes	Yes	Yes	Yes	Yes	Yes	Yes	Yes	Yes	Yes	Yes	Yes	Yes	Yes	Yes	Yes	Yes	Yes
Third yeare	Nursing	More than 1500	Yes, to a good extent	Agree	Agree	Agree	Disagree	Neutral	Agree	Agree	Agree	No	Yes	Yes	Yes	No	No	Yes	Yes	Yes	Yes	Yes	Yes	No	Yes	Yes	Yes	Yes	Yes	Yes	No	No	No
Third yeare	Nursing	Between 700-1500	Yes, to some extent	Agree	Agree	Agree	Agree	Agree	Agree	Neutral	Agree	Yes	No	No	Yes	No	Yes	Yes	Yes	Yes	Yes	Yes	Yes	Yes	Yes	Yes	Yes	Yes	Yes	Yes	No	Yes	No
First/Second year	Nursing	Less than 700	Yes, to some extent	Agree	Neutral	Agree	Neutral	Agree	Agree	Agree	Agree	Yes	Yes	Yes	Yes	No	Yes	Yes	Yes	Yes	Yes	Yes	Yes	Yes	Yes	Yes	Yes	Yes	Yes	Yes	Yes	Yes	Yes
Fourth year	Nursing	Less than 700	Yes, to a good extent	Agree	Agree	Agree	Neutral	Agree	Agree	Neutral	Agree	Yes	Yes	Yes	Yes	Yes	Yes	Yes	No	Yes	Yes	Yes	No	Yes	No	Yes	No	Yes	No	Yes	No	Yes	Yes
First/Second year	Nursing	Between 700-1500	No	Neutral	Neutral	Agree	Disagree	Agree	Neutral	Agree	Neutral	Yes	Yes	Yes	Yes	Yes	Yes	No	No	No	No	No	No	No	No	No	No	No	No	No	No	No	No
Third yeare	Pharmacy	More than 1500	Yes, to a good extent	Agree	Agree	Agree	Agree	Agree	Agree	Agree	Agree	Yes	Yes	No	Yes	No	No	Yes	Yes	Yes	Yes	Yes	Yes	Yes	Yes	Yes	Yes	Yes	Yes	Yes	Yes	Yes	Yes
First/Second year	Pharmacy	Less than 700	Yes, to a good extent	Agree	Agree	Neutral	Agree	Agree	Agree	Neutral	Neutral	Yes	No	No	Yes	Yes	No	Yes	Yes	Yes	Yes	No	Yes	No	Yes	Yes	Yes	Yes	Yes	Yes	Yes	Yes	Yes
First/Second year	Pharmacy	Less than 700	Yes, to some extent	Agree	Agree	Agree	Neutral	Disagree	Agree	Agree	Agree	Yes	No	No	Yes	Yes	Yes	Yes	No	Yes	No	Yes	No	Yes	Yes	Yes	Yes	Yes	Yes	Yes	Yes	No	Yes
Fifth/Sixth year	Pharmacy	Between 700-1500	Yes, to some extent	Neutral	Neutral	Neutral	Neutral	Agree	Agree	Neutral	Agree	Yes	No	No	Yes	Yes	Yes	Yes	Yes	Yes	No	Yes	No	Yes	No	No	Yes	Yes	No	Yes	Yes	No	No
Fifth/Sixth year	Pharmacy	Between 700-1500	Yes, to some extent	Agree	Neutral	Agree	Agree	Disagree	Agree	Disagree	Agree	No	Yes	No	No	No	Yes	Yes	Yes	Yes	Yes	Yes	Yes	No	No	Yes	Yes	No	Yes	Yes	No	Yes	Yes
First/Second year	Pharmacy	More than 1500	Yes, to some extent	Agree	Neutral	Agree	Agree	Neutral	Agree	Disagree	Agree	No	Yes	No	No	No	Yes	Yes	Yes	Yes	No	No	Yes	Yes	Yes	Yes	No	Yes	Yes	Yes	No	Yes	No
Fourth year	Applied Medical Sciences	Less than 700	Yes, to some extent	Agree	Agree	Disagree	Agree	Agree	Agree	Agree	Agree	Yes	Yes	Yes	Yes	Yes	Yes	Yes	Yes	No	Yes	No	Yes	No	No	No	No	No	No	Yes	Yes	No	Yes
First/Second year	Applied Medical Sciences	Less than 700	Yes, to some extent	Agree	Disagree	Disagree	Neutral	Neutral	Disagree	Disagree	Neutral	Yes	No	No	Yes	Yes	No	Yes	Yes	Yes	Yes	Yes	Yes	Yes	Yes	Yes	Yes	Yes	No	Yes	No	No	No
Fourth year	Medicine	Between 700-1500	Yes, to some extent	Agree	Disagree	Agree	Agree	Disagree	Agree	Neutral	Agree	No	No	No	Yes	No	No	Yes	No	Yes	Yes	Yes	Yes	Yes	Yes	Yes	No	Yes	No	Yes	No	Yes	No
Fourth year	Medicine	Between 700-1500	Yes, to some extent	Neutral	Disagree	Disagree	Agree	Disagree	Agree	Neutral	Agree	Yes	No	No	Yes	No	No	Yes	Yes	Yes	Yes	Yes	Yes	Yes	Yes	Yes	Yes	Yes	Yes	Yes	Yes	Yes	Yes
Fourth year	Medicine	More than 1500	Yes, to a good extent	Agree	Disagree	Agree	Agree	Agree	Agree	Neutral	Agree	No	Yes	No	Yes	No	Yes	Yes	Yes	Yes	Yes	Yes	Yes	Yes	Yes	Yes	Yes	Yes	Yes	Yes	Yes	Yes	Yes
First/Second year	Medicine	Less than 700	No	Agree	Neutral	Disagree	Disagree	Disagree	Agree	Disagree	Disagree	Yes	No	No	Yes	Yes	No	Yes	Yes	Yes	No	Yes	Yes	Yes	Yes	Yes	No	Yes	No	Yes	No	No	No
Third yeare	Medicine	Between 700-1500	Yes, to some extent	Agree	Neutral	Agree	Agree	Disagree	Agree	Neutral	Agree	Yes	Yes	No	Yes	No	No	Yes	Yes	Yes	Yes	Yes	Yes	Yes	Yes	Yes	Yes	Yes	Yes	Yes	Yes	Yes	Yes
Fifth/Sixth year	Medicine	Between 700-1500	Yes, to some extent	Agree	Disagree	Disagree	Agree	Disagree	Agree	Neutral	Neutral	Yes	No	No	Yes	No	No	Yes	Yes	Yes	Yes	Yes	Yes	Yes	Yes	Yes	No	No	No	No	No	No	No
Fifth/Sixth year	Medicine	More than 1500	Yes, to some extent	Agree	Agree	Agree	Neutral	Neutral	Agree	Disagree	Neutral	No	Yes	Yes	Yes	Yes	Yes	Yes	No	Yes	Yes	Yes	No	Yes	Yes	Yes	No	Yes	No	No	Yes	Yes	Yes
First/Second year	Medicine	More than 1500	No	Agree	Neutral	Disagree	Agree	Disagree	Agree	Neutral	Agree	Yes	No	No	Yes	Yes	No	Yes	No	Yes	No	Yes	Yes	Yes	Yes	Yes	Yes	Yes	No	Yes	No	Yes	Yes
Fifth/Sixth year	Medicine	More than 1500	Yes, to some extent	Neutral	Disagree	Disagree	Disagree	Disagree	Neutral	Agree	Agree	Yes	No	Yes	Yes	No	No	Yes	No	Yes	Yes	Yes	Yes	No	No	No	No	Yes	No	Yes	No	No	No
First/Second year	Nursing	Less than 700	Yes, to a good extent	Neutral	Agree	Disagree	Agree	Agree	Agree	Agree	Agree	Yes	Yes	Yes	Yes	Yes	Yes	Yes	Yes	Yes	Yes	Yes	Yes	Yes	Yes	Yes	Yes	Yes	Yes	Yes	Yes	Yes	Yes
Fourth year	Applied Medical Sciences	Less than 700	Yes, to some extent	Agree	Disagree	Disagree	Agree	Disagree	Agree	Neutral	Agree	Yes	No	No	Yes	No	No	Yes	No	Yes	Yes	Yes	Yes	Yes	Yes	Yes	No	No	No	Yes	No	Yes	No
Fourth year	Medicine	Between 700-1500	Yes, to some extent	Agree	Agree	Neutral	Neutral	Disagree	Neutral	Agree	Agree	Yes	Yes	Yes	Yes	No	Yes	Yes	Yes	Yes	Yes	No	Yes	No	Yes	Yes	Yes	Yes	No	Yes	Yes	Yes	Yes
Fourth year	Medicine	More than 1500	Yes, to some extent	Neutral	Disagree	Disagree	Disagree	Disagree	Agree	Neutral	Disagree	Yes	No	No	Yes	No	No	Yes	Yes	No	No	Yes	No	No	No	No	No	No	No	No	No	No	No
Fourth year	Medicine	Between 700-1500	Yes, to some extent	Agree	Agree	Neutral	Agree	Disagree	Agree	Disagree	Agree	Yes	No	No	Yes	No	No	Yes	Yes	Yes	Yes	Yes	Yes	Yes	Yes	Yes	Yes	Yes	Yes	Yes	Yes	Yes	Yes
Fourth year	Medicine	Less than 700	Yes, to a good extent	Agree	Agree	Disagree	Neutral	Agree	Agree	Neutral	Agree	Yes	Yes	Yes	Yes	Yes	Yes	Yes	Yes	Yes	Yes	No	No	No	Yes	No	Yes	Yes	Yes	Yes	No	Yes	No
First/Second year	Medicine	Between 700-1500	Yes, to some extent	Neutral	Disagree	Disagree	Disagree	Disagree	Agree	Neutral	Neutral	Yes	No	No	Yes	No	Yes	Yes	Yes	Yes	Yes	Yes	Yes	No	No	No	No	Yes	Yes	Yes	No	No	No
Fourth year	Medicine	Between 700-1500	No	Neutral	Neutral	Neutral	Disagree	Disagree	Agree	Agree	Agree	Yes	No	Yes	Yes	Yes	Yes	Yes	No	No	Yes	Yes	Yes	Yes	Yes	No	No	No	No	Yes	No	No	No
Third yeare	Medicine	More than 1500	Yes, to a good extent	Agree	Neutral	Neutral	Disagree	Disagree	Agree	Neutral	Agree	Yes	No	No	Yes	No	Yes	Yes	No	No	Yes	Yes	Yes	No	No	No	No	Yes	No	Yes	No	Yes	No
Third yeare	Applied Medical Sciences	Between 700-1500	Yes, to some extent	Agree	Disagree	Disagree	Agree	Neutral	Agree	Agree	Disagree	Yes	Yes	Yes	Yes	No	Yes	Yes	Yes	Yes	Yes	No	No	Yes	Yes	Yes	No	No	No	Yes	Yes	Yes	Yes
Fifth/Sixth year	Applied Medical Sciences	Between 700-1500	Yes, to some extent	Disagree	Neutral	Disagree	Agree	Neutral	Neutral	Neutral	Disagree	Yes	No	Yes	No	Yes	Yes	Yes	Yes	No	No	No	No	No	No	No	No	Yes	Yes	Yes	No	Yes	Yes
First/Second year	Applied Medical Sciences	Between 700-1500	Yes, to some extent	Agree	Agree	Agree	Neutral	Neutral	Neutral	Agree	Neutral	Yes	Yes	No	No	Yes	No	Yes	No	Yes	No	Yes	Yes	Yes	Yes	Yes	Yes	Yes	No	Yes	No	Yes	No
First/Second year	Applied Medical Sciences	Less than 700	Yes, to some extent	Neutral	Disagree	Disagree	Agree	Neutral	Neutral	Neutral	Neutral	No	Yes	Yes	Yes	Yes	Yes	Yes	Yes	Yes	Yes	Yes	No	No	No	No	Yes	No	Yes	No	No	No	No
Fourth year	Medicine	Less than 700	Yes, to some extent	Agree	Agree	Disagree	Neutral	Neutral	Neutral	Neutral	Neutral	No	No	Yes	Yes	No	No	Yes	No	No	Yes	No	Yes	Yes	Yes	No	No	No	Yes	No	Yes	Yes	Yes
Fourth year	Medicine	Between 700-1500	Yes, to some extent	Neutral	Neutral	Neutral	Neutral	Disagree	Agree	Agree	Agree	Yes	No	No	Yes	Yes	Yes	Yes	Yes	Yes	Yes	No	Yes	Yes	Yes	Yes	No	Yes	No	Yes	No	No	No
Third yeare	Medicine	Between 700-1500	Yes, to some extent	Neutral	Disagree	Disagree	Disagree	Disagree	Agree	Agree	Agree	No	No	No	Yes	No	No	Yes	Yes	Yes	Yes	Yes	Yes	Yes	Yes	Yes	Yes	Yes	No	Yes	No	No	No
Third yeare	Medicine	Between 700-1500	Yes, to some extent	Agree	Neutral	Neutral	Disagree	Disagree	Neutral	Agree	Agree	Yes	No	No	Yes	Yes	No	Yes	Yes	No	Yes	Yes	Yes	Yes	Yes	No	No	Yes	No	Yes	No	No	No
Third yeare	Medicine	More than 1500	Yes, to some extent	Agree	Disagree	Disagree	Disagree	Disagree	Agree	Agree	Agree	Yes	No	Yes	Yes	Yes	No	Yes	Yes	Yes	Yes	Yes	Yes	No	No	No	No	Yes	No	Yes	No	Yes	No
Fifth/Sixth year	Medicine	Less than 700	No	Disagree	Disagree	Disagree	Disagree	Disagree	Agree	Disagree	Neutral	Yes	Yes	Yes	Yes	Yes	Yes	Yes	Yes	Yes	Yes	Yes	Yes	Yes	Yes	Yes	Yes	Yes	Yes	Yes	Yes	Yes	Yes
Fourth year	Medicine	More than 1500	Yes, to a good extent	Agree	Agree	Agree	Agree	Disagree	Agree	Agree	Agree	Yes	No	No	No	No	No	Yes	Yes	Yes	Yes	Yes	Yes	No	No	Yes	Yes	Yes	No	Yes	Yes	Yes	Yes
Fifth/Sixth year	Applied Medical Sciences	Less than 700	Yes, to a good extent	Agree	Agree	Agree	Agree	Agree	Agree	Agree	Agree	No	No	Yes	Yes	No	Yes	Yes	Yes	Yes	Yes	Yes	Yes	Yes	Yes	Yes	Yes	Yes	Yes	Yes	Yes	Yes	Yes
Fourth year	Applied Medical Sciences	Less than 700	Yes, to some extent	Neutral	Disagree	Neutral	Disagree	Disagree	Agree	Neutral	Agree	No	Yes	No	Yes	No	No	Yes	Yes	Yes	Yes	Yes	No	Yes	Yes	No	No	No	No	Yes	No	Yes	No
Fourth year	Applied Medical Sciences	Between 700-1500	Yes, to a good extent	Agree	Neutral	Agree	Agree	Disagree	Agree	Neutral	Agree	Yes	No	No	No	No	No	Yes	Yes	Yes	Yes	Yes	Yes	Yes	Yes	Yes	Yes	Yes	Yes	Yes	Yes	Yes	Yes
Third yeare	Applied Medical Sciences	Less than 700	Yes, to a good extent	Agree	Neutral	Neutral	Agree	Disagree	Agree	Disagree	Agree	Yes	No	Yes	Yes	No	Yes	Yes	Yes	Yes	Yes	Yes	Yes	Yes	Yes	Yes	Yes	Yes	Yes	Yes	Yes	Yes	Yes
Third yeare	Applied Medical Sciences	Less than 700	Yes, to some extent	Agree	Agree	Neutral	Agree	Disagree	Agree	Neutral	Agree	Yes	Yes	No	Yes	No	No	Yes	No	No	Yes	Yes	Yes	Yes	Yes	Yes	Yes	Yes	No	Yes	No	No	No
First/Second year	Applied Medical Sciences	Less than 700	Yes, to some extent	Neutral	Agree	Neutral	Disagree	Neutral	Neutral	Agree	Neutral	Yes	No	Yes	No	Yes	No	No	No	No	No	No	No	Yes	No	No	Yes	No	Yes	No	Yes	No	No
First/Second year	Applied Medical Sciences	Less than 700	Yes, to a good extent	Agree	Neutral	Neutral	Agree	Agree	Neutral	Agree	Agree	Yes	No	Yes	Yes	No	Yes	Yes	Yes	Yes	Yes	Yes	Yes	Yes	Yes	Yes	Yes	Yes	Yes	Yes	Yes	Yes	Yes
First/Second year	Applied Medical Sciences	Between 700-1500	Yes, to some extent	Agree	Neutral	Agree	Disagree	Disagree	Neutral	Neutral	Neutral	Yes	Yes	Yes	Yes	Yes	Yes	Yes	Yes	Yes	Yes	Yes	Yes	Yes	Yes	Yes	Yes	Yes	Yes	Yes	Yes	Yes	Yes
First/Second year	Applied Medical Sciences	Between 700-1500	Yes, to a good extent	Agree	Disagree	Disagree	Agree	Disagree	Agree	Agree	Agree	Yes	No	No	Yes	Yes	Yes	Yes	Yes	No	Yes	Yes	Yes	Yes	Yes	Yes	No	Yes	Yes	Yes	No	No	No
Third yeare	Applied Medical Sciences	Between 700-1500	Yes, to a good extent	Agree	Agree	Agree	Agree	Neutral	Neutral	Disagree	Agree	Yes	No	Yes	Yes	Yes	Yes	Yes	Yes	No	Yes	No	No	Yes	Yes	No	No	No	Yes	Yes	No	Yes	Yes
Fourth year	Dentistry	Between 700-1500	Yes, to a good extent	Agree	Neutral	Disagree	Agree	Disagree	Neutral	Neutral	Agree	Yes	No	No	Yes	No	No	Yes	Yes	Yes	Yes	Yes	Yes	Yes	Yes	Yes	Yes	Yes	Yes	Yes	Yes	Yes	Yes
Fifth/Sixth year	Dentistry	Between 700-1500	Yes, to some extent	Agree	Agree	Neutral	Disagree	Agree	Neutral	Neutral	Disagree	Yes	Yes	Yes	Yes	Yes	Yes	Yes	Yes	Yes	Yes	Yes	Yes	Yes	Yes	Yes	Yes	Yes	Yes	No	No	No	No
Fifth/Sixth year	Medicine	More than 1500	Yes, to a good extent	Agree	Neutral	Disagree	Neutral	Disagree	Agree	Neutral	Agree	Yes	Yes	No	Yes	No	No	Yes	Yes	Yes	Yes	Yes	Yes	Yes	Yes	Yes	Yes	Yes	Yes	Yes	Yes	Yes	Yes
Fifth/Sixth year	Medicine	More than 1500	Yes, to a good extent	Agree	Agree	Neutral	Agree	Agree	Agree	Neutral	Agree	No	No	No	Yes	Yes	Yes	Yes	Yes	Yes	Yes	Yes	Yes	Yes	Yes	Yes	Yes	Yes	Yes	Yes	Yes	Yes	Yes
Fifth/Sixth year	Medicine	More than 1500	Yes, to a good extent	Agree	Neutral	Agree	Agree	Disagree	Agree	Agree	Agree	No	No	Yes	Yes	No	Yes	Yes	Yes	Yes	Yes	Yes	Yes	Yes	Yes	Yes	No	No	No	Yes	Yes	Yes	No
Fifth/Sixth year	Medicine	More than 1500	Yes, to a good extent	Agree	Agree	Agree	Agree	Neutral	Disagree	Neutral	Agree	Yes	No	No	Yes	No	No	Yes	No	Yes	Yes	Yes	Yes	Yes	Yes	Yes	No	Yes	No	Yes	No	No	No
Fifth/Sixth year	Medicine	Less than 700	Yes, to a good extent	Agree	Agree	Agree	Agree	Neutral	Agree	Agree	Agree	No	Yes	No	Yes	No	Yes	Yes	Yes	Yes	Yes	Yes	Yes	No	Yes	Yes	No	No	Yes	Yes	Yes	Yes	No
Fifth/Sixth year	Medicine	More than 1500	Yes, to a good extent	Neutral	Neutral	Disagree	Neutral	Disagree	Disagree	Disagree	Neutral	No	No	No	Yes	No	No	No	Yes	No	No	No	No	Yes	Yes	Yes	No	No	No	Yes	Yes	Yes	Yes
Fourth year	Medicine	More than 1500	Yes, to a good extent	Agree	Agree	Agree	Agree	Disagree	Agree	Agree	Agree	Yes	Yes	Yes	Yes	No	Yes	Yes	Yes	Yes	Yes	Yes	Yes	No	No	No	No	No	No	Yes	No	Yes	No
Fourth year	Medicine	More than 1500	Yes, to some extent	Agree	Agree	Disagree	Agree	Disagree	Agree	Agree	Agree	Yes	No	No	Yes	No	Yes	Yes	Yes	Yes	Yes	Yes	Yes	Yes	Yes	Yes	Yes	Yes	Yes	Yes	No	Yes	No
Fourth year	Medicine	More than 1500	Yes, to a good extent	Agree	Agree	Agree	Agree	Disagree	Agree	Agree	Agree	Yes	Yes	Yes	Yes	No	No	Yes	No	Yes	Yes	Yes	Yes	Yes	Yes	Yes	No	Yes	No	Yes	Yes	Yes	No
Fourth year	Medicine	Between 700-1500	Yes, to some extent	Agree	Neutral	Neutral	Agree	Neutral	Agree	Agree	Agree	Yes	Yes	Yes	Yes	No	No	Yes	Yes	Yes	Yes	Yes	Yes	Yes	Yes	Yes	No	Yes	No	Yes	No	Yes	Yes
Fourth year	Medicine	Less than 700	Yes, to some extent	Agree	Agree	Neutral	Neutral	Disagree	Neutral	Disagree	Agree	Yes	Yes	No	Yes	Yes	No	Yes	No	Yes	Yes	No	Yes	Yes	Yes	Yes	Yes	Yes	No	Yes	No	No	No
Fourth year	Medicine	More than 1500	Yes, to a good extent	Agree	Neutral	Agree	Agree	Disagree	Agree	Agree	Agree	Yes	Yes	No	Yes	No	No	Yes	Yes	Yes	No	Yes	Yes	Yes	Yes	Yes	Yes	Yes	No	Yes	No	Yes	No
Fourth year	Medicine	Between 700-1500	Yes, to a good extent	Agree	Agree	Neutral	Agree	Agree	Agree	Agree	Neutral	Yes	Yes	No	Yes	Yes	Yes	Yes	Yes	Yes	Yes	Yes	Yes	Yes	Yes	Yes	Yes	Yes	Yes	Yes	Yes	Yes	No
Fourth year	Medicine	More than 1500	Yes, to a good extent	Agree	Agree	Agree	Agree	Agree	Agree	Agree	Agree	No	Yes	No	Yes	No	Yes	No	Yes	No	Yes	No	Yes	No	Yes	No	Yes	No	Yes	No	Yes	No	Yes
Fourth year	Medicine	More than 1500	Yes, to a good extent	Agree	Neutral	Neutral	Neutral	Disagree	Agree	Neutral	Agree	Yes	No	Yes	Yes	No	Yes	Yes	Yes	Yes	Yes	Yes	Yes	Yes	Yes	Yes	Yes	Yes	Yes	Yes	No	Yes	Yes
Fourth year	Medicine	More than 1500	Yes, to a good extent	Neutral	Neutral	Neutral	Neutral	Agree	Agree	Neutral	Agree	Yes	No	Yes	Yes	Yes	No	Yes	Yes	No	Yes	Yes	Yes	Yes	No	Yes	Yes	No	Yes	Yes	No	Yes	Yes
Fourth year	Medicine	Between 700-1500	Yes, to some extent	Agree	Agree	Agree	Agree	Disagree	Neutral	Neutral	Agree	No	Yes	Yes	Yes	Yes	No	Yes	Yes	No	Yes	Yes	Yes	Yes	Yes	Yes	Yes	Yes	No	No	No	Yes	Yes
Fourth year	Medicine	Less than 700	Yes, to some extent	Neutral	Neutral	Disagree	Neutral	Agree	Agree	Agree	Agree	Yes	No	No	Yes	Yes	No	Yes	Yes	Yes	Yes	Yes	Yes	Yes	Yes	Yes	Yes	Yes	Yes	Yes	Yes	Yes	Yes
Fourth year	Medicine	More than 1500	Yes, to some extent	Agree	Neutral	Agree	Agree	Agree	Agree	Agree	Agree	Yes	No	No	No	No	No	Yes	Yes	No	Yes	No	Yes	Yes	Yes	Yes	Yes	Yes	Yes	Yes	Yes	Yes	No
Fourth year	Medicine	More than 1500	Yes, to some extent	Agree	Neutral	Neutral	Disagree	Disagree	Agree	Agree	Agree	Yes	Yes	No	Yes	Yes	No	Yes	No	Yes	Yes	No	No	No	No	Yes	No	No	No	Yes	No	Yes	No
Third yeare	Medicine	Less than 700	Yes, to some extent	Agree	Agree	Disagree	Agree	Agree	Agree	Agree	Neutral	Yes	No	No	Yes	Yes	No	Yes	Yes	Yes	No	Yes	No	Yes	No	No	Yes	Yes	Yes	Yes	Yes	Yes	No
Third yeare	Medicine	Between 700-1500	Yes, to some extent	Agree	Neutral	Neutral	Agree	Agree	Neutral	Neutral	Agree	Yes	Yes	No	Yes	Yes	No	Yes	Yes	Yes	Yes	No	Yes	Yes	Yes	Yes	Yes	Yes	Yes	Yes	No	Yes	No
Third yeare	Medicine	More than 1500	Yes, to a good extent	Agree	Agree	Agree	Agree	Neutral	Agree	Agree	Agree	Yes	Yes	No	Yes	Yes	Yes	Yes	Yes	No	Yes	Yes	Yes	Yes	Yes	Yes	Yes	Yes	Yes	Yes	No	Yes	No
Third yeare	Medicine	More than 1500	Yes, to some extent	Agree	Disagree	Neutral	Agree	Disagree	Neutral	Neutral	Agree	Yes	Yes	No	Yes	Yes	No	Yes	Yes	Yes	Yes	Yes	Yes	Yes	Yes	Yes	Yes	Yes	Yes	Yes	Yes	Yes	Yes
Fourth year	Medicine	More than 1500	Yes, to some extent	Agree	Agree	Neutral	Agree	Disagree	Agree	Agree	Agree	No	No	No	Yes	Yes	No	Yes	Yes	Yes	No	Yes	No	No	No	No	Yes	No	No	Yes	No	Yes	No
Fifth/Sixth year	Medicine	Between 700-1500	Yes, to some extent	Agree	Agree	Disagree	Neutral	Agree	Neutral	Agree	Agree	Yes	No	Yes	Yes	No	Yes	Yes	Yes	Yes	Yes	No	Yes	Yes	Yes	No	Yes	Yes	Yes	Yes	Yes	Yes	Yes
Fourth year	Medicine	Less than 700	Yes, to a good extent	Agree	Neutral	Agree	Agree	Agree	Agree	Agree	Agree	Yes	Yes	Yes	Yes	Yes	Yes	Yes	Yes	No	Yes	No	Yes	No	Yes	Yes	Yes	Yes	Yes	Yes	Yes	Yes	Yes
Fourth year	Medicine	Between 700-1500	Yes, to some extent	Agree	Neutral	Neutral	Neutral	Disagree	Agree	Neutral	Agree	Yes	Yes	No	Yes	No	No	Yes	Yes	Yes	Yes	Yes	Yes	Yes	Yes	Yes	Yes	Yes	Yes	Yes	Yes	No	No
Third yeare	Medicine	Between 700-1500	Yes, to a good extent	Agree	Agree	Neutral	Agree	Agree	Neutral	Neutral	Neutral	Yes	No	No	Yes	Yes	No	Yes	Yes	No	Yes	Yes	Yes	Yes	Yes	Yes	No	No	No	Yes	Yes	Yes	Yes
Third yeare	Medicine	Less than 700	Yes, to some extent	Agree	Agree	Agree	Agree	Agree	Neutral	Disagree	Agree	Yes	Yes	No	Yes	Yes	No	Yes	Yes	Yes	Yes	Yes	Yes	Yes	Yes	Yes	Yes	Yes	Yes	Yes	Yes	Yes	Yes
Third yeare	Medicine	Between 700-1500	No	Neutral	Agree	Agree	Disagree	Disagree	Disagree	Neutral	Agree	Yes	No	No	Yes	Yes	Yes	Yes	No	No	No	Yes	Yes	Yes	Yes	Yes	Yes	Yes	No	Yes	Yes	Yes	Yes
Third yeare	Medicine	More than 1500	Yes, to some extent	Agree	Agree	Neutral	Neutral	Disagree	Agree	Neutral	Agree	Yes	Yes	No	Yes	No	Yes	Yes	Yes	Yes	Yes	Yes	Yes	Yes	No	Yes	Yes	Yes	No	Yes	No	Yes	Yes
Third yeare	Medicine	More than 1500	Yes, to some extent	Agree	Neutral	Neutral	Agree	Disagree	Agree	Agree	Agree	Yes	No	No	Yes	Yes	Yes	Yes	Yes	Yes	Yes	Yes	Yes	Yes	Yes	Yes	Yes	Yes	Yes	Yes	Yes	Yes	No
Third yeare	Medicine	Between 700-1500	Yes, to some extent	Agree	Agree	Neutral	Agree	Neutral	Neutral	Neutral	Agree	Yes	No	No	Yes	No	Yes	Yes	Yes	No	Yes	No	Yes	Yes	Yes	No	Yes	No	No	Yes	No	Yes	Yes
Third yeare	Medicine	More than 1500	No	Disagree	Agree	Agree	Disagree	Neutral	Neutral	Agree	Agree	No	Yes	Yes	No	Yes	Yes	Yes	No	Yes	Yes	No	Yes	Yes	Yes	No	No	No	Yes	Yes	No	Yes	Yes
Fourth year	Medicine	Less than 700	Yes, to some extent	Agree	Neutral	Agree	Agree	Disagree	Agree	Disagree	Agree	Yes	Yes	No	Yes	Yes	No	Yes	Yes	Yes	Yes	Yes	Yes	Yes	Yes	Yes	Yes	Yes	Yes	Yes	Yes	Yes	Yes
Fourth year	Medicine	Between 700-1500	Yes, to some extent	Agree	Agree	Agree	Agree	Agree	Agree	Neutral	Agree	Yes	No	Yes	Yes	No	No	Yes	Yes	No	Yes	Yes	Yes	Yes	Yes	Yes	Yes	Yes	Yes	Yes	Yes	Yes	Yes
Fifth/Sixth year	Medicine	Between 700-1500	Yes, to some extent	Neutral	Disagree	Agree	Disagree	Disagree	Agree	Neutral	Agree	Yes	No	No	Yes	Yes	No	Yes	Yes	Yes	Yes	Yes	Yes	Yes	Yes	Yes	No	No	No	No	No	Yes	No
Fifth/Sixth year	Medicine	More than 1500	Yes, to a good extent	Neutral	Agree	Agree	Neutral	Neutral	Neutral	Disagree	Disagree	Yes	No	No	Yes	No	Yes	Yes	Yes	Yes	Yes	Yes	Yes	Yes	Yes	Yes	Yes	Yes	Yes	Yes	Yes	Yes	Yes
Fifth/Sixth year	Medicine	More than 1500	Yes, to a good extent	Agree	Agree	Disagree	Agree	Disagree	Agree	Agree	Agree	Yes	No	Yes	Yes	Yes	Yes	Yes	Yes	Yes	Yes	Yes	Yes	Yes	Yes	Yes	Yes	Yes	Yes	Yes	Yes	Yes	Yes
Fourth year	Medicine	Between 700-1500	Yes, to some extent	Agree	Agree	Neutral	Neutral	Agree	Agree	Neutral	Agree	Yes	No	No	Yes	Yes	No	Yes	Yes	No	Yes	Yes	Yes	Yes	Yes	Yes	Yes	Yes	Yes	Yes	Yes	Yes	No
Third yeare	Nursing	Less than 700	Yes, to a good extent	Neutral	Neutral	Neutral	Agree	Neutral	Agree	Neutral	Agree	Yes	Yes	Yes	Yes	Yes	Yes	Yes	Yes	Yes	Yes	Yes	Yes	Yes	Yes	Yes	Yes	Yes	Yes	Yes	Yes	Yes	Yes
First/Second year	Nursing	Between 700-1500	Yes, to some extent	Neutral	Neutral	Neutral	Agree	Neutral	Agree	Agree	Agree	Yes	Yes	Yes	Yes	Yes	Yes	Yes	Yes	Yes	No	Yes	No	Yes	Yes	Yes	Yes	Yes	Yes	Yes	Yes	Yes	Yes
Fourth year	Nursing	Less than 700	Yes, to some extent	Agree	Agree	Agree	Agree	Neutral	Neutral	Neutral	Agree	Yes	No	Yes	Yes	No	Yes	Yes	Yes	Yes	Yes	No	Yes	Yes	Yes	Yes	Yes	No	No	Yes	No	Yes	No
First/Second year	Nursing	Less than 700	Yes, to some extent	Agree	Agree	Agree	Neutral	Agree	Neutral	Neutral	Agree	Yes	No	Yes	No	No	Yes	Yes	Yes	No	Yes	Yes	No	Yes	Yes	Yes	Yes	No	No	No	Yes	Yes	Yes
Fourth year	Nursing	Less than 700	Yes, to some extent	Agree	Agree	Neutral	Neutral	Agree	Agree	Neutral	Neutral	Yes	No	Yes	Yes	Yes	Yes	Yes	Yes	No	Yes	Yes	No	No	Yes	No	Yes	Yes	Yes	No	Yes	Yes	Yes
Fourth year	Nursing	Less than 700	Yes, to a good extent	Agree	Neutral	Neutral	Agree	Neutral	Neutral	Neutral	Neutral	Yes	Yes	Yes	Yes	Yes	Yes	Yes	Yes	Yes	Yes	Yes	Yes	Yes	Yes	Yes	Yes	Yes	Yes	Yes	Yes	Yes	Yes
Fifth/Sixth year	Pharmacy	Between 700-1500	Yes, to some extent	Neutral	Disagree	Neutral	Disagree	Disagree	Agree	Agree	Agree	Yes	No	Yes	Yes	No	Yes	Yes	Yes	Yes	Yes	No	No	Yes	Yes	Yes	Yes	No	No	Yes	No	No	No
Fifth/Sixth year	Pharmacy	Between 700-1500	Yes, to a good extent	Agree	Agree	Agree	Agree	Agree	Agree	Agree	Agree	Yes	No	No	Yes	No	Yes	Yes	Yes	Yes	Yes	Yes	Yes	Yes	Yes	Yes	Yes	Yes	Yes	Yes	Yes	Yes	Yes
Fifth/Sixth year	Pharmacy	More than 1500	Yes, to a good extent	Agree	Agree	Agree	Agree	Disagree	Agree	Agree	Neutral	No	No	Yes	No	No	No	No	No	Yes	No	Yes	No	Yes	No	Yes	No	No	No	Yes	Yes	Yes	Yes
Fifth/Sixth year	Pharmacy	Between 700-1500	Yes, to some extent	Agree	Agree	Agree	Agree	Neutral	Agree	Agree	Agree	Yes	No	No	Yes	No	No	Yes	No	Yes	Yes	Yes	Yes	Yes	No	Yes	Yes	Yes	Yes	Yes	Yes	Yes	Yes
Third yeare	Pharmacy	Between 700-1500	Yes, to a good extent	Agree	Agree	Agree	Agree	Disagree	Agree	Agree	Agree	Yes	No	No	Yes	No	Yes	Yes	Yes	Yes	No	Yes	Yes	Yes	Yes	Yes	Yes	Yes	Yes	Yes	No	Yes	No
Third yeare	Applied Medical Sciences	Less than 700	Yes, to a good extent	Agree	Agree	Agree	Agree	Neutral	Agree	Agree	Agree	Yes	No	No	Yes	Yes	No	Yes	Yes	Yes	Yes	Yes	Yes	No	No	Yes	Yes	No	Yes	Yes	Yes	Yes	Yes
Fourth year	Dentistry	Less than 700	Yes, to a good extent	Neutral	Neutral	Disagree	Neutral	Neutral	Neutral	Neutral	Agree	Yes	No	Yes	No	Yes	No	No	Yes	No	Yes	No	Yes	No	Yes	No	Yes	No	Yes	No	Yes	No	Yes
Third yeare	Dentistry	Between 700-1500	Yes, to a good extent	Agree	Neutral	Agree	Agree	Neutral	Agree	Disagree	Agree	Yes	No	No	Yes	No	No	Yes	Yes	Yes	Yes	No	Yes	Yes	Yes	Yes	No	No	Yes	Yes	Yes	No	No
Third yeare	Dentistry	More than 1500	Yes, to some extent	Disagree	Disagree	Disagree	Neutral	Agree	Disagree	Disagree	Neutral	Yes	No	No	Yes	Yes	Yes	Yes	No	Yes	Yes	Yes	Yes	Yes	Yes	Yes	No	No	Yes	Yes	No	Yes	No
Third yeare	Dentistry	Less than 700	No	Agree	Agree	Disagree	Neutral	Disagree	Agree	Disagree	Agree	Yes	No	No	No	No	No	Yes	Yes	Yes	Yes	Yes	Yes	Yes	Yes	Yes	Yes	Yes	Yes	Yes	Yes	Yes	Yes
Fourth year	Medicine	More than 1500	No	Neutral	Disagree	Disagree	Disagree	Disagree	Agree	Neutral	Neutral	Yes	No	No	Yes	No	No	Yes	Yes	Yes	Yes	No	No	Yes	Yes	Yes	Yes	No	No	No	No	No	No
Fourth year	Medicine	Between 700-1500	Yes, to some extent	Agree	Agree	Disagree	Agree	Disagree	Agree	Disagree	Neutral	Yes	No	No	Yes	No	Yes	Yes	No	Yes	Yes	Yes	Yes	Yes	Yes	Yes	No	Yes	No	Yes	No	No	Yes
Fifth/Sixth year	Medicine	More than 1500	Yes, to some extent	Disagree	Disagree	Disagree	Disagree	Disagree	Neutral	Agree	Neutral	Yes	Yes	No	Yes	No	Yes	Yes	No	No	No	Yes	Yes	Yes	Yes	Yes	No	No	No	Yes	No	No	No
Fourth year	Medicine	More than 1500	No	Agree	Disagree	Disagree	Disagree	Disagree	Agree	Agree	Agree	Yes	No	No	Yes	No	No	Yes	Yes	No	No	Yes	Yes	No	No	No	Yes	Yes	No	No	Yes	Yes	Yes
Fourth year	Medicine	Between 700-1500	Yes, to some extent	Agree	Agree	Agree	Neutral	Neutral	Neutral	Neutral	Neutral	Yes	Yes	No	Yes	No	No	Yes	Yes	No	Yes	Yes	No	Yes	Yes	No	Yes	No	Yes	Yes	No	No	Yes
Fourth year	Medicine	Less than 700	Yes, to some extent	Agree	Neutral	Agree	Agree	Disagree	Agree	Neutral	Agree	Yes	No	Yes	Yes	Yes	Yes	Yes	Yes	Yes	Yes	No	Yes	Yes	Yes	Yes	Yes	Yes	Yes	Yes	Yes	Yes	Yes
Fourth year	Medicine	Between 700-1500	Yes, to some extent	Agree	Agree	Agree	Agree	Disagree	Agree	Neutral	Agree	Yes	Yes	No	No	No	No	Yes	Yes	No	Yes	Yes	Yes	Yes	Yes	Yes	Yes	No	No	Yes	Yes	Yes	No
Fourth year	Medicine	Between 700-1500	Yes, to some extent	Neutral	Neutral	Neutral	Agree	Disagree	Agree	Agree	Agree	Yes	No	No	Yes	Yes	No	Yes	Yes	Yes	Yes	Yes	Yes	Yes	Yes	Yes	Yes	Yes	Yes	Yes	Yes	Yes	No
Fourth year	Medicine	Between 700-1500	Yes, to some extent	Agree	Neutral	Agree	Neutral	Disagree	Agree	Neutral	Agree	Yes	Yes	No	Yes	Yes	No	Yes	Yes	Yes	Yes	Yes	Yes	No	No	No	No	No	No	No	No	No	No
Fourth year	Medicine	Between 700-1500	Yes, to a good extent	Neutral	Neutral	Neutral	Disagree	Agree	Neutral	Agree	Disagree	Yes	Yes	Yes	Yes	No	No	No	No	No	No	No	No	No	No	Yes	Yes	Yes	Yes	Yes	Yes	Yes	Yes
Fourth year	Medicine	More than 1500	Yes, to some extent	Neutral	Neutral	Disagree	Disagree	Disagree	Agree	Agree	Agree	No	No	No	Yes	No	No	Yes	No	No	Yes	No	No	No	No	No	No	No	No	Yes	No	Yes	Yes
Fourth year	Medicine	More than 1500	No	Agree	Agree	Neutral	Neutral	Agree	Agree	Neutral	Agree	No	No	No	No	Yes	No	Yes	Yes	Yes	Yes	No	Yes	Yes	Yes	No	No	Yes	No	Yes	No	No	No
Third yeare	Medicine	Between 700-1500	Yes, to some extent	Neutral	Neutral	Neutral	Neutral	Agree	Agree	Disagree	Agree	Yes	No	No	Yes	Yes	No	Yes	No	Yes	Yes	Yes	Yes	No	No	Yes	Yes	Yes	Yes	Yes	Yes	Yes	Yes
Third yeare	Medicine	Between 700-1500	Yes, to some extent	Agree	Agree	Disagree	Disagree	Disagree	Agree	Disagree	Agree	Yes	No	No	Yes	No	No	Yes	Yes	Yes	Yes	Yes	No	No	No	No	No	No	No	Yes	Yes	Yes	No
Third yeare	Medicine	More than 1500	No	Neutral	Neutral	Neutral	Neutral	Disagree	Neutral	Disagree	Agree	Yes	No	No	Yes	No	No	Yes	Yes	No	No	Yes	Yes	Yes	Yes	Yes	No	No	No	Yes	No	Yes	Yes
Third yeare	Medicine	More than 1500	Yes, to some extent	Neutral	Neutral	Neutral	Disagree	Disagree	Disagree	Disagree	Agree	No	No	No	Yes	Yes	No	Yes	Yes	Yes	Yes	Yes	Yes	Yes	Yes	No	Yes	Yes	No	Yes	No	Yes	No
Third yeare	Medicine	More than 1500	Yes, to some extent	Neutral	Neutral	Neutral	Disagree	Disagree	Disagree	Disagree	Agree	No	No	No	Yes	Yes	No	Yes	Yes	Yes	Yes	Yes	Yes	Yes	Yes	No	Yes	Yes	No	Yes	No	Yes	No
Third yeare	Medicine	Between 700-1500	Yes, to some extent	Neutral	Agree	Neutral	Neutral	Neutral	Agree	Neutral	Disagree	Yes	Yes	No	No	No	Yes	Yes	Yes	No	Yes	Yes	Yes	Yes	Yes	Yes	Yes	Yes	Yes	Yes	Yes	Yes	Yes
Fifth/Sixth year	Medicine	Between 700-1500	No	Disagree	Neutral	Agree	Disagree	Disagree	Disagree	Disagree	Disagree	Yes	No	Yes	Yes	Yes	Yes	Yes	No	No	No	No	No	Yes	Yes	Yes	Yes	Yes	No	Yes	No	No	No
Fifth/Sixth year	Medicine	More than 1500	Yes, to some extent	Agree	Agree	Neutral	Agree	Disagree	Agree	Agree	Agree	Yes	Yes	No	Yes	No	No	Yes	Yes	No	No	No	Yes	Yes	Yes	Yes	No	Yes	Yes	Yes	No	Yes	Yes
Fourth year	Medicine	Less than 700	Yes, to a good extent	Agree	Agree	Neutral	Disagree	Disagree	Agree	Disagree	Agree	Yes	Yes	Yes	Yes	Yes	Yes	Yes	Yes	Yes	Yes	Yes	Yes	Yes	Yes	Yes	Yes	Yes	Yes	Yes	Yes	Yes	Yes
Fourth year	Medicine	More than 1500	Yes, to a good extent	Agree	Agree	Neutral	Agree	Agree	Disagree	Neutral	Agree	Yes	Yes	No	Yes	Yes	No	Yes	No	Yes	Yes	Yes	Yes	No	No	No	No	Yes	No	Yes	Yes	Yes	Yes
Third yeare	Medicine	Less than 700	Yes, to some extent	Agree	Disagree	Neutral	Disagree	Disagree	Agree	Disagree	Agree	Yes	No	No	No	Yes	No	Yes	Yes	Yes	Yes	No	No	Yes	Yes	Yes	No	Yes	No	Yes	No	Yes	No
Third yeare	Medicine	Between 700-1500	No	Agree	Agree	Agree	Neutral	Agree	Disagree	Disagree	Neutral	Yes	Yes	Yes	No	No	No	Yes	Yes	Yes	Yes	No	Yes	Yes	Yes	Yes	Yes	Yes	Yes	Yes	Yes	Yes	Yes
Third yeare	Medicine	Less than 700	No	Agree	Neutral	Neutral	Agree	Disagree	Agree	Disagree	Agree	Yes	No	No	Yes	No	No	Yes	Yes	Yes	Yes	Yes	Yes	Yes	Yes	No	No	Yes	No	Yes	No	Yes	Yes
Third yeare	Medicine	Between 700-1500	No	Agree	Neutral	Disagree	Disagree	Disagree	Agree	Agree	Agree	Yes	No	No	Yes	No	No	Yes	Yes	Yes	No	Yes	Yes	Yes	Yes	No	Yes	Yes	No	No	No	Yes	No
Fourth year	Medicine	Less than 700	Yes, to a good extent	Agree	Neutral	Neutral	Agree	Agree	Agree	Neutral	Agree	No	No	No	No	No	No	Yes	Yes	No	Yes	No	Yes	Yes	Yes	Yes	Yes	Yes	No	Yes	No	No	No
First/Second year	Medicine	More than 1500	No	Neutral	Disagree	Disagree	Neutral	Disagree	Agree	Neutral	Agree	Yes	No	No	Yes	Yes	No	Yes	Yes	No	Yes	No	No	Yes	No	Yes	No	No	Yes	Yes	No	No	No
Fourth year	Pharmacy	Between 700-1500	Yes, to some extent	Neutral	Agree	Agree	Agree	Neutral	Neutral	Agree	Agree	Yes	No	No	Yes	Yes	No	Yes	Yes	No	Yes	No	No	No	Yes	Yes	No	Yes	No	Yes	Yes	Yes	Yes
Third yeare	Applied Medical Sciences	Less than 700	Yes, to a good extent	Agree	Neutral	Neutral	Neutral	Disagree	Neutral	Neutral	Agree	Yes	Yes	No	Yes	Yes	Yes	Yes	Yes	Yes	Yes	No	No	Yes	Yes	No	No	No	No	Yes	No	Yes	No
Third yeare	Applied Medical Sciences	Between 700-1500	Yes, to a good extent	Agree	Neutral	Neutral	Agree	Neutral	Neutral	Disagree	Agree	No	Yes	Yes	Yes	Yes	No	No	No	Yes	Yes	Yes	Yes	No	No	Yes	Yes	Yes	No	Yes	No	No	No
First/Second year	Applied Medical Sciences	Less than 700	No	Agree	Agree	Neutral	Neutral	Agree	Agree	Neutral	Agree	Yes	Yes	Yes	Yes	Yes	Yes	Yes	No	Yes	Yes	Yes	Yes	Yes	Yes	No	Yes	Yes	Yes	Yes	Yes	Yes	Yes
Fourth year	Applied Medical Sciences	More than 1500	Yes, to a good extent	Agree	Neutral	Neutral	Agree	Disagree	Agree	Neutral	Agree	Yes	Yes	No	Yes	Yes	No	Yes	Yes	No	Yes	Yes	Yes	Yes	Yes	Yes	No	Yes	No	Yes	No	Yes	No
Third yeare	Applied Medical Sciences	Less than 700	Yes, to a good extent	Agree	Agree	Disagree	Neutral	Neutral	Neutral	Neutral	Agree	Yes	Yes	Yes	Yes	Yes	Yes	Yes	Yes	Yes	Yes	Yes	Yes	Yes	Yes	Yes	Yes	Yes	Yes	Yes	Yes	Yes	Yes
First/Second year	Applied Medical Sciences	Between 700-1500	Yes, to a good extent	Neutral	Neutral	Neutral	Neutral	Neutral	Neutral	Neutral	Neutral	Yes	Yes	No	Yes	Yes	No	No	Yes	Yes	Yes	Yes	No	Yes	Yes	Yes	Yes	Yes	Yes	Yes	Yes	Yes	Yes
Third yeare	Applied Medical Sciences	Between 700-1500	Yes, to some extent	Agree	Agree	Agree	Agree	Neutral	Neutral	Agree	Agree	Yes	No	No	Yes	No	No	Yes	Yes	No	No	Yes	No	Yes	Yes	Yes	Yes	Yes	Yes	No	Yes	Yes	Yes
Fourth year	Applied Medical Sciences	Between 700-1500	Yes, to some extent	Agree	Agree	Neutral	Agree	Agree	Neutral	Agree	Agree	Yes	Yes	Yes	Yes	Yes	Yes	Yes	No	Yes	Yes	Yes	Yes	Yes	Yes	Yes	Yes	Yes	Yes	Yes	Yes	Yes	Yes
Third yeare	Applied Medical Sciences	Between 700-1500	Yes, to a good extent	Neutral	Agree	Neutral	Neutral	Neutral	Neutral	Agree	Neutral	Yes	No	No	No	Yes	No	No	Yes	Yes	No	No	No	Yes	Yes	No	No	Yes	No	Yes	No	No	No
First/Second year	Applied Medical Sciences	Between 700-1500	Yes, to a good extent	Agree	Neutral	Neutral	Agree	Neutral	Neutral	Agree	Agree	Yes	Yes	No	Yes	No	No	Yes	Yes	Yes	Yes	Yes	Yes	Yes	Yes	Yes	Yes	Yes	Yes	Yes	Yes	Yes	Yes
Third yeare	Applied Medical Sciences	More than 1500	Yes, to a good extent	Agree	Neutral	Agree	Agree	Neutral	Agree	Agree	Agree	Yes	No	Yes	Yes	No	No	Yes	Yes	Yes	Yes	Yes	Yes	Yes	Yes	Yes	Yes	Yes	Yes	Yes	Yes	Yes	Yes
First/Second year	Applied Medical Sciences	Less than 700	No	Neutral	Disagree	Disagree	Agree	Agree	Agree	Disagree	Neutral	Yes	Yes	No	Yes	Yes	No	Yes	Yes	No	Yes	No	Yes	Yes	Yes	Yes	Yes	No	Yes	Yes	Yes	Yes	No
First/Second year	Dentistry	Less than 700	Yes, to a good extent	Neutral	Neutral	Neutral	Agree	Neutral	Agree	Neutral	Agree	Yes	Yes	No	Yes	Yes	Yes	Yes	Yes	Yes	Yes	Yes	Yes	Yes	Yes	Yes	Yes	Yes	Yes	Yes	Yes	Yes	Yes
First/Second year	Dentistry	Between 700-1500	Yes, to some extent	Agree	Neutral	Disagree	Agree	Disagree	Neutral	Agree	Agree	Yes	Yes	No	Yes	No	Yes	Yes	Yes	No	Yes	No	Yes	Yes	Yes	No	No	No	No	Yes	No	No	No
Third yeare	Dentistry	Between 700-1500	Yes, to a good extent	Neutral	Neutral	Neutral	Neutral	Neutral	Neutral	Neutral	Neutral	No	No	No	Yes	No	No	Yes	Yes	Yes	Yes	Yes	Yes	Yes	Yes	Yes	No	No	No	Yes	No	No	No
Fourth year	Dentistry	Between 700-1500	Yes, to some extent	Agree	Agree	Agree	Agree	Neutral	Agree	Neutral	Agree	Yes	Yes	Yes	Yes	Yes	Yes	Yes	Yes	Yes	Yes	Yes	Yes	Yes	Yes	Yes	No	Yes	No	Yes	No	Yes	No
Third yeare	Dentistry	More than 1500	Yes, to a good extent	Agree	Neutral	Neutral	Disagree	Neutral	Neutral	Neutral	Neutral	Yes	Yes	Yes	Yes	Yes	Yes	Yes	Yes	Yes	Yes	Yes	Yes	Yes	Yes	Yes	Yes	Yes	Yes	Yes	Yes	Yes	Yes
Fifth/Sixth year	Dentistry	More than 1500	No	Neutral	Neutral	Agree	Neutral	Neutral	Agree	Neutral	Agree	Yes	No	No	Yes	No	No	Yes	No	No	Yes	No	Yes	No	Yes	No	Yes	No	No	Yes	No	Yes	No
Fourth year	Dentistry	Between 700-1500	Yes, to some extent	Agree	Agree	Agree	Agree	Neutral	Agree	Disagree	Agree	Yes	No	Yes	Yes	No	No	Yes	Yes	Yes	No	Yes	No	Yes	Yes	Yes	Yes	Yes	No	Yes	Yes	Yes	No
Third yeare	Dentistry	Less than 700	Yes, to some extent	Neutral	Neutral	Neutral	Neutral	Neutral	Neutral	Neutral	Agree	Yes	No	No	Yes	No	No	Yes	Yes	Yes	Yes	Yes	Yes	Yes	Yes	Yes	Yes	Yes	Yes	Yes	No	No	No
Fourth year	Dentistry	Less than 700	Yes, to some extent	Agree	Neutral	Neutral	Neutral	Neutral	Neutral	Neutral	Neutral	Yes	Yes	Yes	Yes	Yes	Yes	Yes	Yes	Yes	Yes	Yes	Yes	Yes	Yes	Yes	Yes	Yes	Yes	Yes	Yes	Yes	Yes
First/Second year	Medicine	Between 700-1500	Yes, to a good extent	Neutral	Neutral	Neutral	Agree	Neutral	Agree	Agree	Agree	No	Yes	No	No	No	No	Yes	Yes	Yes	Yes	Yes	Yes	Yes	Yes	Yes	Yes	Yes	Yes	Yes	Yes	Yes	Yes
Fourth year	Medicine	More than 1500	Yes, to a good extent	Agree	Agree	Agree	Agree	Neutral	Neutral	Neutral	Agree	Yes	Yes	No	Yes	Yes	No	Yes	Yes	Yes	Yes	Yes	Yes	Yes	Yes	Yes	Yes	Yes	Yes	Yes	Yes	Yes	Yes
Fourth year	Medicine	Less than 700	Yes, to a good extent	Agree	Neutral	Neutral	Neutral	Neutral	Neutral	Neutral	Neutral	Yes	No	Yes	No	Yes	No	Yes	Yes	Yes	Yes	Yes	No	No	Yes	No	Yes	No	Yes	No	Yes	Yes	No
Fourth year	Medicine	Less than 700	Yes, to some extent	Neutral	Agree	Disagree	Agree	Agree	Disagree	Neutral	Agree	Yes	No	Yes	Yes	Yes	No	Yes	No	No	No	Yes	Yes	Yes	Yes	Yes	Yes	No	No	Yes	Yes	Yes	No
Fifth/Sixth year	Medicine	Between 700-1500	Yes, to some extent	Agree	Agree	Disagree	Disagree	Neutral	Agree	Neutral	Agree	Yes	No	No	Yes	Yes	No	Yes	Yes	Yes	Yes	No	Yes	Yes	Yes	Yes	Yes	Yes	Yes	Yes	Yes	Yes	Yes
Fifth/Sixth year	Medicine	Between 700-1500	No	Neutral	Neutral	Neutral	Neutral	Neutral	Neutral	Neutral	Disagree	Yes	No	Yes	Yes	No	No	Yes	Yes	No	No	No	Yes	No	No	No	Yes	No	No	No	Yes	Yes	No
Fifth/Sixth year	Medicine	Between 700-1500	Yes, to a good extent	Agree	Agree	Agree	Agree	Neutral	Agree	Neutral	Agree	Yes	Yes	No	Yes	Yes	Yes	Yes	Yes	Yes	Yes	Yes	Yes	Yes	Yes	Yes	Yes	Yes	Yes	Yes	Yes	Yes	Yes
Fourth year	Medicine	Less than 700	Yes, to some extent	Agree	Neutral	Disagree	Agree	Agree	Agree	Neutral	Agree	No	No	No	Yes	No	Yes	Yes	Yes	No	No	Yes	Yes	Yes	Yes	Yes	No	Yes	Yes	Yes	Yes	Yes	Yes
Fifth/Sixth year	Medicine	Between 700-1500	Yes, to some extent	Agree	Agree	Agree	Agree	Disagree	Agree	Agree	Agree	Yes	No	No	Yes	No	Yes	Yes	Yes	Yes	Yes	Yes	Yes	Yes	Yes	Yes	Yes	Yes	No	Yes	No	No	No
Fourth year	Medicine	Less than 700	No	Agree	Neutral	Neutral	Neutral	Agree	Neutral	Disagree	Agree	Yes	No	No	Yes	Yes	No	Yes	Yes	Yes	Yes	Yes	Yes	Yes	Yes	Yes	No	No	No	Yes	No	No	No
Fourth year	Medicine	Less than 700	Yes, to some extent	Agree	Agree	Neutral	Neutral	Disagree	Agree	Agree	Agree	Yes	Yes	No	Yes	No	No	Yes	Yes	Yes	Yes	Yes	Yes	Yes	Yes	Yes	No	Yes	No	Yes	No	Yes	Yes
Fourth year	Medicine	More than 1500	Yes, to some extent	Agree	Neutral	Neutral	Neutral	Neutral	Agree	Neutral	Agree	Yes	No	No	Yes	Yes	No	Yes	Yes	Yes	No	Yes	No	Yes	No	No	Yes	No	No	No	Yes	Yes	Yes
Fourth year	Medicine	More than 1500	Yes, to some extent	Agree	Neutral	Disagree	Neutral	Disagree	Agree	Agree	Agree	Yes	No	No	Yes	No	No	Yes	No	No	No	Yes	Yes	Yes	Yes	No	Yes	No	No	Yes	No	No	No
Fourth year	Medicine	Between 700-1500	Yes, to a good extent	Agree	Agree	Agree	Neutral	Agree	Disagree	Disagree	Agree	Yes	Yes	Yes	Yes	Yes	Yes	Yes	Yes	Yes	Yes	Yes	Yes	Yes	Yes	Yes	Yes	Yes	Yes	Yes	Yes	Yes	Yes
Fourth year	Medicine	Between 700-1500	Yes, to a good extent	Agree	Agree	Agree	Neutral	Neutral	Agree	Neutral	Agree	Yes	Yes	No	Yes	Yes	Yes	Yes	Yes	Yes	Yes	Yes	Yes	Yes	No	No	Yes	Yes	Yes	Yes	Yes	Yes	Yes
Fourth year	Medicine	More than 1500	Yes, to some extent	Agree	Agree	Neutral	Neutral	Neutral	Neutral	Disagree	Neutral	Yes	No	No	Yes	No	No	Yes	Yes	Yes	Yes	No	Yes	Yes	Yes	Yes	No	No	Yes	Yes	Yes	Yes	Yes
Fourth year	Medicine	Between 700-1500	Yes, to a good extent	Agree	Agree	Neutral	Agree	Disagree	Agree	Disagree	Agree	Yes	No	Yes	Yes	No	No	Yes	Yes	Yes	Yes	Yes	Yes	Yes	Yes	Yes	Yes	Yes	Yes	Yes	Yes	Yes	Yes
Fourth year	Medicine	Between 700-1500	Yes, to some extent	Agree	Agree	Disagree	Disagree	Disagree	Agree	Agree	Agree	Yes	No	No	Yes	Yes	No	Yes	Yes	Yes	Yes	No	Yes	Yes	Yes	Yes	Yes	Yes	No	Yes	No	Yes	No
Fourth year	Medicine	Less than 700	Yes, to some extent	Agree	Neutral	Agree	Agree	Agree	Neutral	Neutral	Agree	Yes	No	No	Yes	Yes	No	Yes	Yes	Yes	Yes	No	Yes	Yes	Yes	Yes	Yes	Yes	No	Yes	Yes	Yes	No
Fourth year	Medicine	More than 1500	Yes, to a good extent	Agree	Neutral	Agree	Agree	Disagree	Agree	Disagree	Agree	Yes	No	No	Yes	No	No	Yes	Yes	No	Yes	Yes	No	Yes	No	No	Yes	Yes	Yes	Yes	Yes	Yes	Yes
Fourth year	Medicine	Between 700-1500	Yes, to some extent	Agree	Neutral	Neutral	Neutral	Agree	Agree	Neutral	Agree	No	No	No	Yes	No	No	Yes	Yes	Yes	Yes	Yes	Yes	Yes	Yes	Yes	Yes	Yes	Yes	Yes	Yes	Yes	Yes
Fourth year	Medicine	Between 700-1500	Yes, to some extent	Agree	Agree	Agree	Agree	Agree	Agree	Agree	Neutral	Yes	Yes	No	Yes	Yes	No	Yes	Yes	Yes	Yes	Yes	Yes	Yes	Yes	Yes	Yes	Yes	Yes	Yes	Yes	Yes	Yes
Fourth year	Medicine	Between 700-1500	Yes, to a good extent	Agree	Neutral	Agree	Agree	Disagree	Agree	Disagree	Agree	Yes	Yes	No	Yes	No	Yes	Yes	Yes	Yes	Yes	Yes	Yes	No	Yes	No	No	No	No	Yes	No	No	No
Fourth year	Medicine	Between 700-1500	Yes, to some extent	Neutral	Neutral	Neutral	Agree	Agree	Neutral	Disagree	Agree	Yes	Yes	Yes	No	Yes	Yes	No	No	Yes	Yes	Yes	Yes	No	No	Yes	Yes	No	No	No	Yes	Yes	Yes
Fourth year	Medicine	Less than 700	Yes, to some extent	Agree	Neutral	Neutral	Agree	Disagree	Neutral	Disagree	Agree	Yes	No	No	Yes	Yes	No	Yes	Yes	No	Yes	Yes	Yes	Yes	Yes	Yes	No	Yes	No	Yes	No	Yes	No
Fourth year	Medicine	More than 1500	Yes, to some extent	Agree	Agree	Agree	Agree	Neutral	Agree	Agree	Agree	Yes	Yes	No	Yes	No	No	Yes	No	Yes	No	Yes	Yes	Yes	No	No	No	No	No	Yes	No	Yes	No
Fourth year	Medicine	More than 1500	Yes, to a good extent	Agree	Agree	Neutral	Agree	Disagree	Agree	Agree	Agree	Yes	No	No	Yes	Yes	Yes	Yes	No	Yes	Yes	Yes	Yes	Yes	Yes	Yes	Yes	Yes	Yes	Yes	Yes	Yes	Yes
Fourth year	Medicine	Between 700-1500	Yes, to a good extent	Agree	Agree	Disagree	Neutral	Disagree	Agree	Agree	Agree	No	No	No	Yes	Yes	No	Yes	Yes	No	Yes	No	Yes	No	No	Yes	No	Yes	Yes	Yes	Yes	Yes	Yes
Fourth year	Medicine	More than 1500	Yes, to a good extent	Agree	Neutral	Neutral	Agree	Neutral	Agree	Disagree	Agree	Yes	Yes	No	Yes	Yes	No	Yes	No	Yes	No	Yes	Yes	Yes	Yes	Yes	Yes	Yes	Yes	Yes	Yes	Yes	Yes
Fourth year	Medicine	Between 700-1500	Yes, to some extent	Neutral	Neutral	Neutral	Neutral	Neutral	Disagree	Disagree	Agree	Yes	Yes	Yes	No	Yes	Yes	Yes	Yes	Yes	Yes	Yes	No	Yes	Yes	Yes	No	No	No	No	No	No	No
Fourth year	Medicine	More than 1500	Yes, to a good extent	Agree	Agree	Agree	Agree	Agree	Agree	Neutral	Agree	Yes	Yes	Yes	Yes	Yes	Yes	Yes	Yes	Yes	Yes	Yes	Yes	Yes	Yes	Yes	Yes	Yes	Yes	Yes	No	Yes	Yes
Fourth year	Medicine	Between 700-1500	Yes, to a good extent	Agree	Neutral	Neutral	Agree	Disagree	Agree	Agree	Agree	Yes	No	No	Yes	Yes	No	Yes	No	Yes	Yes	Yes	Yes	Yes	Yes	Yes	Yes	Yes	No	Yes	No	Yes	Yes
Fourth year	Medicine	More than 1500	Yes, to some extent	Agree	Agree	Agree	Disagree	Neutral	Agree	Disagree	Disagree	Yes	Yes	No	Yes	No	No	Yes	No	Yes	Yes	No	Yes	Yes	Yes	Yes	Yes	Yes	Yes	Yes	Yes	No	Yes
Fourth year	Medicine	Less than 700	Yes, to some extent	Agree	Neutral	Disagree	Neutral	Neutral	Agree	Neutral	Neutral	Yes	No	No	Yes	Yes	No	Yes	Yes	Yes	Yes	Yes	Yes	Yes	Yes	No	No	Yes	Yes	Yes	No	No	No
Fourth year	Medicine	Between 700-1500	Yes, to a good extent	Agree	Agree	Agree	Agree	Neutral	Agree	Agree	Agree	Yes	Yes	Yes	Yes	No	Yes	Yes	Yes	No	Yes	Yes	Yes	Yes	Yes	Yes	Yes	Yes	Yes	Yes	Yes	Yes	Yes
Fourth year	Medicine	Between 700-1500	Yes, to some extent	Neutral	Neutral	Disagree	Neutral	Agree	Agree	Agree	Agree	Yes	Yes	Yes	Yes	No	Yes	No	Yes	Yes	No	No	No	No	No	No	Yes	Yes	Yes	Yes	No	Yes	Yes
Fourth year	Medicine	Less than 700	Yes, to a good extent	Agree	Neutral	Neutral	Agree	Agree	Agree	Neutral	Agree	No	Yes	No	Yes	No	Yes	Yes	Yes	Yes	Yes	No	Yes	No	Yes	Yes	No	Yes	Yes	Yes	No	Yes	No
Fourth year	Medicine	Between 700-1500	Yes, to some extent	Neutral	Neutral	Neutral	Neutral	Neutral	Neutral	Neutral	Neutral	Yes	No	No	Yes	No	No	Yes	No	Yes	Yes	No	Yes	No	Yes	No	Yes	No	Yes	No	Yes	No	Yes
Fourth year	Medicine	More than 1500	Yes, to a good extent	Agree	Agree	Neutral	Agree	Disagree	Agree	Agree	Agree	Yes	Yes	No	Yes	No	No	Yes	Yes	Yes	Yes	Yes	Yes	Yes	Yes	Yes	Yes	Yes	Yes	Yes	Yes	Yes	Yes
Fourth year	Medicine	More than 1500	Yes, to a good extent	Agree	Agree	Neutral	Disagree	Neutral	Agree	Disagree	Agree	Yes	No	No	Yes	No	No	Yes	Yes	Yes	Yes	Yes	Yes	Yes	Yes	Yes	Yes	Yes	Yes	Yes	Yes	Yes	Yes
Fourth year	Medicine	More than 1500	Yes, to some extent	Neutral	Neutral	Neutral	Agree	Agree	Agree	Disagree	Agree	Yes	Yes	No	Yes	No	No	Yes	Yes	Yes	Yes	Yes	Yes	Yes	Yes	Yes	Yes	Yes	Yes	Yes	Yes	Yes	Yes
Fourth year	Medicine	Between 700-1500	Yes, to some extent	Agree	Agree	Agree	Neutral	Disagree	Neutral	Neutral	Agree	Yes	No	No	Yes	No	No	Yes	Yes	Yes	Yes	No	Yes	Yes	Yes	Yes	Yes	Yes	Yes	Yes	Yes	Yes	Yes
Fourth year	Medicine	More than 1500	No	Neutral	Neutral	Neutral	Neutral	Disagree	Agree	Disagree	Neutral	No	No	No	No	No	No	Yes	No	Yes	Yes	Yes	Yes	Yes	Yes	Yes	No	Yes	No	Yes	No	Yes	No
Fourth year	Medicine	More than 1500	Yes, to a good extent	Agree	Agree	Neutral	Agree	Agree	Neutral	Neutral	Agree	Yes	Yes	Yes	Yes	Yes	Yes	Yes	Yes	Yes	Yes	Yes	Yes	Yes	Yes	Yes	Yes	Yes	Yes	Yes	Yes	Yes	Yes
Fourth year	Medicine	Less than 700	Yes, to some extent	Neutral	Disagree	Disagree	Agree	Disagree	Neutral	Disagree	Agree	No	No	Yes	No	Yes	Yes	No	No	No	No	No	No	No	No	No	No	Yes	Yes	No	No	No	No
Fourth year	Medicine	Less than 700	Yes, to some extent	Agree	Agree	Neutral	Agree	Disagree	Agree	Neutral	Agree	Yes	No	Yes	Yes	No	Yes	Yes	Yes	Yes	Yes	Yes	Yes	Yes	No	No	No	No	Yes	Yes	No	Yes	No
Fourth year	Medicine	Less than 700	No	Neutral	Neutral	Neutral	Disagree	Disagree	Agree	Neutral	Agree	Yes	No	No	Yes	No	No	Yes	Yes	Yes	Yes	Yes	Yes	Yes	Yes	No	No	No	No	Yes	No	No	No
Fourth year	Medicine	Between 700-1500	Yes, to some extent	Neutral	Neutral	Neutral	Neutral	Neutral	Neutral	Neutral	Neutral	Yes	No	No	Yes	Yes	No	Yes	Yes	Yes	Yes	Yes	Yes	Yes	Yes	Yes	Yes	Yes	Yes	Yes	Yes	Yes	Yes
Fourth year	Medicine	Less than 700	Yes, to a good extent	Agree	Agree	Neutral	Agree	Agree	Agree	Agree	Agree	Yes	Yes	No	Yes	No	No	Yes	Yes	Yes	Yes	Yes	Yes	Yes	Yes	Yes	Yes	No	Yes	Yes	Yes	No	Yes
Fourth year	Medicine	Less than 700	Yes, to a good extent	Agree	Neutral	Neutral	Agree	Agree	Agree	Neutral	Agree	Yes	No	No	Yes	No	No	Yes	No	No	Yes	No	Yes	Yes	Yes	Yes	No	Yes	Yes	Yes	No	Yes	No
Fourth year	Medicine	More than 1500	Yes, to some extent	Agree	Agree	Agree	Agree	Neutral	Disagree	Disagree	Agree	No	Yes	No	Yes	No	No	Yes	Yes	Yes	Yes	Yes	Yes	Yes	Yes	Yes	Yes	Yes	No	Yes	No	Yes	No
First/Second year	Medicine	Between 700-1500	Yes, to a good extent	Agree	Agree	Agree	Agree	Agree	Agree	Neutral	Agree	Yes	No	Yes	Yes	Yes	No	Yes	No	Yes	Yes	Yes	No	Yes	No	Yes	Yes	Yes	No	No	Yes	Yes	Yes
Fourth year	Medicine	More than 1500	Yes, to a good extent	Agree	Agree	Neutral	Neutral	Disagree	Neutral	Disagree	Agree	Yes	No	No	Yes	Yes	No	Yes	No	Yes	No	Yes	Yes	Yes	Yes	Yes	No	No	No	No	No	Yes	No
First/Second year	Medicine	Between 700-1500	No	Neutral	Neutral	Disagree	Disagree	Neutral	Neutral	Neutral	Disagree	No	No	No	No	No	No	Yes	Yes	Yes	Yes	Yes	No	Yes	Yes	Yes	No	No	Yes	Yes	No	Yes	No
Fourth year	Medicine	More than 1500	Yes, to some extent	Agree	Agree	Neutral	Agree	Disagree	Agree	Neutral	Agree	Yes	No	No	Yes	Yes	No	Yes	Yes	Yes	Yes	Yes	Yes	Yes	No	No	No	No	Yes	Yes	Yes	Yes	No
Fourth year	Medicine	More than 1500	Yes, to a good extent	Agree	Agree	Neutral	Neutral	Disagree	Agree	Agree	Agree	Yes	No	Yes	Yes	No	No	Yes	No	No	No	Yes	Yes	Yes	Yes	Yes	No	Yes	No	Yes	No	Yes	Yes
Fourth year	Medicine	More than 1500	Yes, to some extent	Agree	Neutral	Neutral	Neutral	Disagree	Agree	Neutral	Agree	Yes	No	No	Yes	Yes	No	Yes	Yes	Yes	Yes	Yes	Yes	Yes	Yes	Yes	Yes	Yes	No	Yes	No	Yes	No
Fourth year	Medicine	More than 1500	Yes, to a good extent	Agree	Agree	Neutral	Agree	Disagree	Agree	Agree	Agree	Yes	Yes	Yes	Yes	No	Yes	Yes	Yes	Yes	Yes	Yes	Yes	Yes	Yes	Yes	Yes	Yes	Yes	Yes	Yes	Yes	Yes
Fourth year	Medicine	More than 1500	Yes, to a good extent	Agree	Agree	Neutral	Agree	Agree	Agree	Neutral	Agree	No	Yes	No	Yes	No	Yes	Yes	Yes	Yes	No	Yes	Yes	No	No	No	Yes	Yes	No	Yes	No	Yes	No
Third yeare	Medicine	Between 700-1500	Yes, to some extent	Agree	Neutral	Agree	Agree	Neutral	Disagree	Neutral	Agree	Yes	Yes	Yes	Yes	Yes	Yes	Yes	Yes	Yes	Yes	Yes	Yes	Yes	Yes	Yes	Yes	Yes	Yes	Yes	Yes	Yes	Yes
Third yeare	Medicine	More than 1500	Yes, to some extent	Agree	Agree	Disagree	Neutral	Neutral	Disagree	Neutral	Agree	Yes	No	No	Yes	Yes	Yes	Yes	Yes	Yes	Yes	Yes	No	Yes	Yes	No	No	Yes	Yes	Yes	Yes	Yes	Yes
First/Second year	Medicine	Less than 700	Yes, to a good extent	Agree	Agree	Neutral	Disagree	Agree	Neutral	Neutral	Neutral	No	No	No	Yes	Yes	Yes	No	Yes	Yes	No	No	Yes	Yes	Yes	No	Yes	No	Yes	Yes	Yes	Yes	Yes
Fifth/Sixth year	Medicine	More than 1500	Yes, to a good extent	Agree	Agree	Disagree	Neutral	Neutral	Neutral	Neutral	Disagree	Yes	No	No	No	Yes	Yes	Yes	No	Yes	Yes	No	Yes	Yes	No	No	No	Yes	Yes	Yes	No	Yes	No
Fourth year	Medicine	Between 700-1500	No	Agree	Neutral	Neutral	Agree	Neutral	Agree	Disagree	Agree	Yes	No	No	Yes	No	No	No	No	No	No	No	No	No	No	No	No	No	No	No	No	No	No
Third yeare	Medicine	More than 1500	Yes, to some extent	Agree	Neutral	Agree	Agree	Disagree	Agree	Agree	Agree	Yes	No	No	Yes	No	No	Yes	No	Yes	Yes	Yes	Yes	Yes	Yes	Yes	Yes	Yes	No	Yes	No	No	No
Fourth year	Medicine	More than 1500	Yes, to a good extent	Agree	Agree	Agree	Neutral	Neutral	Neutral	Neutral	Agree	Yes	Yes	No	Yes	Yes	No	Yes	Yes	Yes	No	Yes	Yes	Yes	Yes	Yes	Yes	Yes	Yes	Yes	Yes	Yes	Yes
Third yeare	Medicine	Less than 700	Yes, to some extent	Neutral	Neutral	Neutral	Neutral	Neutral	Neutral	Neutral	Neutral	Yes	No	Yes	No	Yes	No	Yes	No	Yes	Yes	Yes	No	Yes	No	Yes	No	Yes	No	Yes	No	Yes	No
Fourth year	Medicine	Between 700-1500	No	Agree	Agree	Agree	Disagree	Disagree	Neutral	Agree	Agree	Yes	No	No	Yes	Yes	No	Yes	Yes	Yes	Yes	Yes	Yes	Yes	Yes	Yes	Yes	Yes	Yes	Yes	Yes	Yes	Yes
Fourth year	Medicine	More than 1500	Yes, to some extent	Agree	Agree	Agree	Agree	Disagree	Agree	Neutral	Agree	Yes	No	No	Yes	No	No	Yes	Yes	No	Yes	Yes	Yes	Yes	Yes	Yes	No	No	No	Yes	No	Yes	Yes
Fourth year	Medicine	Less than 700	Yes, to some extent	Agree	Agree	Neutral	Neutral	Neutral	Neutral	Disagree	Agree	Yes	Yes	Yes	Yes	Yes	Yes	Yes	No	Yes	No	Yes	No	Yes	No	Yes	No	Yes	Yes	Yes	Yes	Yes	Yes
Fourth year	Medicine	More than 1500	Yes, to some extent	Neutral	Disagree	Disagree	Disagree	Disagree	Neutral	Disagree	Neutral	Yes	No	No	Yes	No	Yes	Yes	No	No	No	Yes	No	No	No	No	No	No	No	Yes	No	No	No
Fourth year	Medicine	Less than 700	Yes, to some extent	Agree	Agree	Agree	Neutral	Agree	Neutral	Disagree	Agree	No	Yes	No	Yes	Yes	No	Yes	Yes	Yes	Yes	Yes	Yes	Yes	Yes	Yes	No	Yes	No	Yes	Yes	Yes	No
Fifth/Sixth year	Medicine	Less than 700	Yes, to a good extent	Neutral	Disagree	Agree	Neutral	Neutral	Agree	Agree	Agree	No	Yes	Yes	No	No	No	Yes	Yes	No	Yes	Yes	No	Yes	No	No	Yes	Yes	No	No	Yes	No	Yes
First/Second year	Medicine	Less than 700	Yes, to a good extent	Neutral	Neutral	Agree	Neutral	Agree	Agree	Agree	Neutral	Yes	Yes	Yes	Yes	Yes	Yes	Yes	Yes	Yes	Yes	Yes	Yes	Yes	Yes	Yes	Yes	Yes	Yes	Yes	Yes	Yes	Yes
Fourth year	Medicine	More than 1500	Yes, to some extent	Agree	Neutral	Neutral	Neutral	Agree	Agree	Disagree	Agree	No	Yes	No	No	No	No	Yes	Yes	Yes	Yes	Yes	Yes	Yes	Yes	No	Yes	No	Yes	Yes	No	Yes	No
Third yeare	Medicine	Less than 700	Yes, to a good extent	Agree	Agree	Neutral	Agree	Disagree	Agree	Agree	Agree	Yes	No	No	Yes	No	No	Yes	Yes	Yes	Yes	Yes	Yes	Yes	Yes	Yes	Yes	Yes	Yes	Yes	Yes	Yes	Yes
Third yeare	Medicine	More than 1500	Yes, to a good extent	Agree	Neutral	Agree	Disagree	Disagree	Neutral	Neutral	Agree	Yes	Yes	No	Yes	No	No	Yes	Yes	Yes	Yes	No	No	Yes	Yes	Yes	No	Yes	No	No	Yes	Yes	No
Third yeare	Medicine	Less than 700	Yes, to some extent	Agree	Agree	Agree	Agree	Agree	Agree	Agree	Agree	Yes	No	No	Yes	No	No	Yes	No	Yes	Yes	Yes	Yes	Yes	No	Yes	Yes	No	No	Yes	No	Yes	Yes
Third yeare	Medicine	Between 700-1500	Yes, to a good extent	Agree	Agree	Agree	Agree	Neutral	Agree	Disagree	Agree	Yes	No	No	Yes	Yes	No	Yes	No	No	Yes	Yes	Yes	Yes	Yes	Yes	Yes	No	Yes	Yes	Yes	Yes	No
Third yeare	Medicine	Between 700-1500	Yes, to some extent	Agree	Agree	Agree	Neutral	Neutral	Agree	Neutral	Agree	Yes	Yes	No	No	No	No	Yes	Yes	Yes	Yes	Yes	Yes	Yes	Yes	Yes	Yes	No	Yes	Yes	No	Yes	No
Third yeare	Medicine	Between 700-1500	Yes, to some extent	Agree	Agree	Neutral	Agree	Disagree	Agree	Neutral	Agree	Yes	No	No	Yes	Yes	No	Yes	No	Yes	Yes	Yes	Yes	Yes	Yes	Yes	No	Yes	Yes	Yes	No	No	No
Third yeare	Medicine	Between 700-1500	Yes, to a good extent	Neutral	Disagree	Neutral	Neutral	Disagree	Disagree	Neutral	Agree	Yes	Yes	Yes	Yes	Yes	Yes	Yes	Yes	Yes	Yes	Yes	Yes	Yes	Yes	Yes	No	No	No	Yes	No	Yes	No
Third yeare	Medicine	Between 700-1500	Yes, to some extent	Agree	Disagree	Disagree	Neutral	Neutral	Neutral	Neutral	Neutral	Yes	Yes	Yes	Yes	Yes	Yes	Yes	Yes	Yes	Yes	Yes	Yes	Yes	Yes	Yes	Yes	Yes	Yes	Yes	Yes	Yes	Yes
Third yeare	Medicine	Less than 700	Yes, to a good extent	Agree	Agree	Agree	Agree	Disagree	Agree	Agree	Agree	Yes	Yes	No	Yes	Yes	No	Yes	Yes	Yes	Yes	Yes	Yes	Yes	Yes	Yes	Yes	Yes	No	Yes	No	No	No
First/Second year	Medicine	Between 700-1500	Yes, to some extent	Neutral	Neutral	Disagree	Neutral	Neutral	Neutral	Neutral	Neutral	Yes	Yes	Yes	No	No	No	Yes	Yes	No	No	No	No	Yes	Yes	Yes	Yes	No	No	No	Yes	Yes	Yes
Third yeare	Medicine	Between 700-1500	Yes, to some extent	Agree	Disagree	Disagree	Agree	Disagree	Neutral	Neutral	Disagree	Yes	Yes	Yes	Yes	No	Yes	No	No	No	Yes	No	No	Yes	Yes	Yes	No	Yes	No	No	Yes	Yes	Yes
Third yeare	Medicine	Less than 700	Yes, to some extent	Neutral	Agree	Agree	Disagree	Agree	Neutral	Neutral	Neutral	Yes	Yes	Yes	Yes	Yes	Yes	Yes	Yes	Yes	Yes	Yes	Yes	Yes	Yes	Yes	Yes	Yes	Yes	Yes	Yes	Yes	Yes
Third yeare	Medicine	Less than 700	Yes, to a good extent	Agree	Neutral	Neutral	Neutral	Neutral	Neutral	Neutral	Neutral	Yes	Yes	Yes	Yes	Yes	Yes	No	Yes	Yes	Yes	Yes	Yes	Yes	No	No	No	No	No	No	No	No	No
Third yeare	Medicine	Between 700-1500	No	Agree	Neutral	Agree	Agree	Neutral	Neutral	Neutral	Agree	Yes	No	No	Yes	No	No	Yes	Yes	Yes	Yes	Yes	Yes	Yes	Yes	Yes	Yes	Yes	Yes	Yes	Yes	Yes	No
Third yeare	Medicine	More than 1500	Yes, to some extent	Agree	Agree	Agree	Agree	Disagree	Neutral	Agree	Agree	Yes	No	No	Yes	No	Yes	Yes	Yes	Yes	Yes	Yes	Yes	Yes	Yes	Yes	No	Yes	Yes	Yes	No	Yes	No
Fourth year	Medicine	Between 700-1500	No	Neutral	Neutral	Neutral	Neutral	Neutral	Neutral	Neutral	Neutral	Yes	No	No	No	No	No	No	Yes	Yes	Yes	No	No	Yes	No	No	No	No	Yes	No	No	No	No
Fourth year	Medicine	More than 1500	Yes, to a good extent	Agree	Neutral	Agree	Agree	Neutral	Neutral	Neutral	Agree	Yes	No	No	Yes	No	No	Yes	Yes	Yes	Yes	No	Yes	Yes	Yes	Yes	Yes	Yes	No	Yes	No	No	No
Fourth year	Medicine	Between 700-1500	Yes, to some extent	Agree	Neutral	Agree	Agree	Agree	Neutral	Neutral	Agree	Yes	No	Yes	Yes	Yes	No	Yes	Yes	Yes	Yes	Yes	Yes	Yes	Yes	No	Yes	No	No	Yes	No	No	Yes
Fourth year	Medicine	Less than 700	Yes, to some extent	Agree	Neutral	Disagree	Agree	Neutral	Agree	Disagree	Agree	Yes	No	No	Yes	Yes	No	Yes	Yes	No	Yes	Yes	Yes	Yes	Yes	Yes	Yes	Yes	No	Yes	No	Yes	No
Fifth/Sixth year	Medicine	More than 1500	Yes, to a good extent	Neutral	Neutral	Neutral	Agree	Disagree	Agree	Agree	Agree	Yes	No	No	Yes	No	No	Yes	Yes	Yes	Yes	Yes	Yes	Yes	Yes	Yes	No	No	No	Yes	No	No	No
Fifth/Sixth year	Medicine	More than 1500	Yes, to some extent	Neutral	Disagree	Disagree	Disagree	Disagree	Agree	Agree	Neutral	Yes	No	No	Yes	No	Yes	Yes	Yes	Yes	No	Yes	No	Yes	No	No	No	No	No	Yes	No	Yes	No
Fourth year	Medicine	More than 1500	Yes, to a good extent	Agree	Neutral	Agree	Neutral	Disagree	Agree	Agree	Agree	Yes	No	Yes	Yes	No	Yes	Yes	Yes	Yes	Yes	Yes	Yes	Yes	No	No	Yes	No	Yes	Yes	No	No	Yes
Fifth/Sixth year	Medicine	Between 700-1500	Yes, to a good extent	Agree	Neutral	Neutral	Agree	Disagree	Agree	Neutral	Agree	No	Yes	No	Yes	No	Yes	Yes	Yes	Yes	Yes	Yes	Yes	No	No	No	No	Yes	No	Yes	No	No	No
Fifth/Sixth year	Medicine	More than 1500	Yes, to some extent	Neutral	Agree	Neutral	Agree	Agree	Neutral	Neutral	Agree	Yes	Yes	Yes	Yes	Yes	Yes	No	Yes	Yes	Yes	Yes	Yes	Yes	Yes	Yes	Yes	Yes	Yes	Yes	Yes	Yes	Yes
Fourth year	Medicine	More than 1500	Yes, to some extent	Agree	Agree	Agree	Neutral	Disagree	Agree	Neutral	Agree	Yes	No	No	Yes	Yes	No	Yes	Yes	Yes	Yes	Yes	Yes	Yes	Yes	Yes	Yes	Yes	Yes	Yes	Yes	Yes	Yes
Fifth/Sixth year	Medicine	More than 1500	Yes, to some extent	Agree	Neutral	Neutral	Agree	Disagree	Agree	Agree	Agree	Yes	No	No	Yes	No	Yes	Yes	Yes	Yes	Yes	Yes	Yes	Yes	Yes	Yes	Yes	Yes	Yes	Yes	Yes	Yes	Yes
Fifth/Sixth year	Medicine	More than 1500	Yes, to some extent	Neutral	Neutral	Disagree	Disagree	Disagree	Neutral	Disagree	Neutral	No	No	No	No	No	No	Yes	Yes	Yes	No	Yes	No	No	No	No	No	No	No	No	No	No	No
Fourth year	Medicine	Between 700-1500	Yes, to some extent	Agree	Neutral	Disagree	Disagree	Disagree	Agree	Agree	Agree	Yes	Yes	No	Yes	No	No	Yes	Yes	No	Yes	Yes	No	Yes	No	No	No	Yes	Yes	Yes	No	Yes	No
Fifth/Sixth year	Medicine	More than 1500	No	Neutral	Neutral	Neutral	Neutral	Disagree	Neutral	Neutral	Agree	Yes	No	No	Yes	No	No	Yes	Yes	Yes	Yes	Yes	Yes	Yes	Yes	Yes	No	Yes	Yes	Yes	Yes	Yes	Yes
First/Second year	Medicine	Less than 700	Yes, to some extent	Agree	Agree	Neutral	Agree	Neutral	Agree	Neutral	Agree	No	Yes	No	No	Yes	No	Yes	Yes	No	Yes	Yes	Yes	No	Yes	Yes	Yes	No	Yes	Yes	Yes	Yes	Yes
Third yeare	Medicine	Between 700-1500	No	Agree	Agree	Agree	Agree	Neutral	Neutral	Neutral	Agree	Yes	Yes	No	Yes	No	No	Yes	No	No	Yes	Yes	Yes	Yes	Yes	Yes	Yes	Yes	Yes	Yes	Yes	Yes	Yes
Third yeare	Medicine	Between 700-1500	Yes, to some extent	Agree	Neutral	Neutral	Neutral	Agree	Agree	Neutral	Agree	Yes	No	No	Yes	No	No	Yes	No	Yes	No	Yes	Yes	Yes	Yes	Yes	No	Yes	Yes	Yes	No	Yes	No
Third yeare	Medicine	Between 700-1500	Yes, to a good extent	Agree	Neutral	Disagree	Neutral	Agree	Disagree	Disagree	Neutral	Yes	No	No	Yes	Yes	No	Yes	Yes	Yes	Yes	Yes	Yes	Yes	Yes	Yes	Yes	Yes	Yes	Yes	No	Yes	No
Third yeare	Medicine	Between 700-1500	Yes, to some extent	Agree	Neutral	Neutral	Agree	Agree	Agree	Neutral	Agree	Yes	No	No	Yes	Yes	No	Yes	Yes	Yes	Yes	Yes	Yes	Yes	Yes	Yes	Yes	Yes	Yes	Yes	Yes	Yes	Yes
Third yeare	Medicine	More than 1500	Yes, to some extent	Neutral	Neutral	Neutral	Agree	Neutral	Agree	Neutral	Agree	Yes	Yes	No	Yes	No	No	Yes	Yes	No	Yes	Yes	Yes	No	No	No	No	No	Yes	Yes	No	Yes	No
Third yeare	Medicine	Less than 700	Yes, to some extent	Agree	Agree	Agree	Agree	Disagree	Agree	Neutral	Agree	No	Yes	No	Yes	Yes	No	Yes	No	Yes	Yes	Yes	Yes	Yes	Yes	Yes	No	No	Yes	Yes	Yes	Yes	Yes
Fourth year	Medicine	Less than 700	Yes, to a good extent	Agree	Agree	Neutral	Neutral	Neutral	Neutral	Neutral	Neutral	Yes	Yes	Yes	Yes	Yes	Yes	No	No	No	No	No	No	No	No	No	No	No	No	No	No	No	No
Fourth year	Medicine	Between 700-1500	Yes, to some extent	Agree	Agree	Agree	Neutral	Agree	Neutral	Neutral	Agree	Yes	Yes	Yes	Yes	Yes	Yes	Yes	Yes	Yes	Yes	Yes	Yes	Yes	Yes	Yes	Yes	Yes	Yes	Yes	No	Yes	No
Fourth year	Medicine	More than 1500	Yes, to a good extent	Agree	Agree	Neutral	Agree	Disagree	Disagree	Agree	Agree	Yes	No	No	Yes	Yes	No	Yes	Yes	Yes	Yes	Yes	Yes	Yes	Yes	Yes	Yes	Yes	Yes	Yes	Yes	Yes	Yes
Fourth year	Medicine	More than 1500	Yes, to a good extent	Agree	Agree	Neutral	Neutral	Disagree	Agree	Agree	Agree	Yes	No	No	Yes	No	No	Yes	Yes	No	Yes	Yes	Yes	Yes	Yes	Yes	No	Yes	No	Yes	No	No	No
Fourth year	Medicine	More than 1500	Yes, to some extent	Neutral	Agree	Neutral	Disagree	Disagree	Neutral	Disagree	Agree	Yes	No	No	Yes	Yes	No	Yes	Yes	Yes	Yes	Yes	Yes	Yes	Yes	Yes	Yes	Yes	Yes	Yes	Yes	Yes	Yes
Fourth year	Medicine	More than 1500	Yes, to some extent	Agree	Agree	Neutral	Agree	Agree	Neutral	Neutral	Neutral	No	Yes	Yes	Yes	Yes	Yes	Yes	Yes	Yes	Yes	Yes	Yes	Yes	Yes	Yes	Yes	Yes	Yes	Yes	Yes	Yes	Yes
Fourth year	Medicine	Between 700-1500	Yes, to some extent	Disagree	Disagree	Neutral	Disagree	Neutral	Neutral	Neutral	Neutral	Yes	Yes	Yes	Yes	Yes	Yes	Yes	Yes	Yes	Yes	Yes	Yes	Yes	Yes	Yes	Yes	Yes	Yes	Yes	Yes	Yes	Yes
First/Second year	Nursing	Between 700-1500	Yes, to a good extent	Neutral	Neutral	Neutral	Neutral	Neutral	Neutral	Agree	Neutral	Yes	Yes	Yes	Yes	No	No	Yes	Yes	No	Yes	Yes	Yes	No	Yes	Yes	No	Yes	No	Yes	Yes	Yes	Yes
First/Second year	Nursing	Less than 700	Yes, to a good extent	Agree	Agree	Agree	Agree	Agree	Agree	Agree	Agree	Yes	No	Yes	Yes	No	Yes	Yes	No	Yes	Yes	No	Yes	No	Yes	No	Yes	Yes	No	Yes	Yes	Yes	No
First/Second year	Nursing	Less than 700	No	Agree	Agree	Agree	Agree	Neutral	Agree	Neutral	Agree	Yes	No	No	Yes	No	Yes	Yes	Yes	Yes	Yes	Yes	Yes	Yes	Yes	Yes	Yes	Yes	Yes	Yes	No	Yes	No
First/Second year	Nursing	Between 700-1500	Yes, to a good extent	Agree	Agree	Neutral	Neutral	Agree	Agree	Disagree	Agree	Yes	Yes	Yes	Yes	Yes	Yes	Yes	Yes	Yes	Yes	Yes	Yes	Yes	Yes	Yes	Yes	Yes	Yes	Yes	Yes	Yes	Yes
First/Second year	Nursing	Between 700-1500	Yes, to some extent	Agree	Neutral	Neutral	Neutral	Neutral	Agree	Disagree	Agree	Yes	Yes	Yes	Yes	Yes	Yes	Yes	Yes	Yes	Yes	Yes	Yes	Yes	Yes	Yes	Yes	Yes	Yes	Yes	Yes	Yes	Yes
Fourth year	Nursing	Less than 700	No	Neutral	Neutral	Neutral	Neutral	Neutral	Neutral	Neutral	Neutral	Yes	Yes	Yes	Yes	Yes	Yes	Yes	Yes	Yes	Yes	Yes	Yes	Yes	Yes	Yes	Yes	Yes	Yes	Yes	Yes	Yes	Yes
First/Second year	Nursing	Less than 700	Yes, to some extent	Neutral	Agree	Neutral	Agree	Neutral	Agree	Neutral	Agree	Yes	No	No	Yes	Yes	No	Yes	Yes	No	Yes	No	Yes	No	Yes	Yes	No	No	Yes	Yes	No	Yes	No
First/Second year	Nursing	Less than 700	Yes, to a good extent	Neutral	Neutral	Neutral	Neutral	Neutral	Neutral	Neutral	Neutral	Yes	Yes	Yes	Yes	Yes	Yes	Yes	Yes	Yes	Yes	Yes	Yes	Yes	Yes	Yes	Yes	Yes	Yes	Yes	Yes	Yes	Yes
First/Second year	Nursing	More than 1500	Yes, to some extent	Agree	Neutral	Neutral	Neutral	Neutral	Neutral	Neutral	Neutral	Yes	Yes	Yes	Yes	Yes	Yes	Yes	Yes	Yes	Yes	Yes	Yes	Yes	Yes	Yes	Yes	Yes	Yes	Yes	No	Yes	Yes
First/Second year	Nursing	Between 700-1500	Yes, to a good extent	Agree	Agree	Neutral	Neutral	Neutral	Agree	Neutral	Agree	Yes	No	Yes	Yes	Yes	Yes	Yes	Yes	Yes	Yes	Yes	Yes	Yes	Yes	Yes	Yes	Yes	Yes	Yes	Yes	Yes	Yes
First/Second year	Nursing	Between 700-1500	Yes, to a good extent	Neutral	Neutral	Neutral	Neutral	Neutral	Neutral	Neutral	Neutral	Yes	Yes	Yes	Yes	Yes	Yes	Yes	Yes	Yes	Yes	Yes	Yes	Yes	Yes	Yes	Yes	Yes	Yes	Yes	Yes	Yes	Yes
First/Second year	Nursing	Less than 700	Yes, to some extent	Neutral	Neutral	Neutral	Neutral	Neutral	Neutral	Neutral	Neutral	Yes	Yes	Yes	Yes	Yes	Yes	Yes	Yes	Yes	Yes	Yes	Yes	Yes	Yes	Yes	Yes	Yes	Yes	Yes	No	Yes	Yes
First/Second year	Nursing	Less than 700	Yes, to some extent	Neutral	Neutral	Neutral	Agree	Neutral	Agree	Neutral	Neutral	No	Yes	Yes	No	Yes	No	Yes	No	Yes	Yes	Yes	Yes	No	Yes	Yes	Yes	Yes	Yes	Yes	Yes	Yes	No
Fourth year	Nursing	Less than 700	Yes, to a good extent	Agree	Neutral	Disagree	Neutral	Neutral	Agree	Agree	Neutral	Yes	No	No	Yes	No	Yes	Yes	Yes	Yes	Yes	Yes	Yes	Yes	Yes	Yes	Yes	Yes	Yes	Yes	Yes	Yes	Yes
Fourth year	Nursing	Less than 700	Yes, to some extent	Agree	Neutral	Neutral	Agree	Neutral	Disagree	Neutral	Neutral	Yes	No	Yes	Yes	Yes	Yes	Yes	Yes	Yes	Yes	Yes	Yes	Yes	Yes	Yes	Yes	Yes	Yes	Yes	Yes	Yes	Yes
Fourth year	Nursing	Less than 700	Yes, to a good extent	Neutral	Neutral	Neutral	Neutral	Neutral	Neutral	Neutral	Neutral	Yes	Yes	Yes	Yes	Yes	Yes	Yes	Yes	Yes	Yes	Yes	Yes	Yes	Yes	Yes	Yes	Yes	Yes	Yes	Yes	Yes	Yes
First/Second year	Nursing	Between 700-1500	Yes, to some extent	Agree	Agree	Agree	Neutral	Neutral	Neutral	Agree	Neutral	Yes	Yes	Yes	Yes	Yes	Yes	Yes	Yes	Yes	Yes	Yes	No	No	Yes	Yes	Yes	Yes	Yes	Yes	Yes	Yes	Yes
First/Second year	Nursing	Between 700-1500	No	Neutral	Neutral	Neutral	Neutral	Neutral	Neutral	Agree	Neutral	Yes	No	No	Yes	Yes	Yes	Yes	No	Yes	No	Yes	Yes	Yes	Yes	Yes	Yes	Yes	Yes	No	Yes	No	No
Third yeare	Pharmacy	Between 700-1500	Yes, to a good extent	Agree	Agree	Neutral	Disagree	Neutral	Agree	Disagree	Agree	Yes	Yes	Yes	Yes	Yes	Yes	Yes	Yes	Yes	Yes	Yes	Yes	No	No	No	No	No	Yes	Yes	Yes	Yes	No
Third yeare	Pharmacy	Between 700-1500	Yes, to some extent	Agree	Agree	Neutral	Agree	Neutral	Agree	Disagree	Agree	Yes	No	No	Yes	Yes	No	Yes	Yes	Yes	Yes	No	Yes	Yes	Yes	Yes	Yes	Yes	No	Yes	No	Yes	No
First/Second year	Pharmacy	More than 1500	Yes, to a good extent	Agree	Agree	Agree	Agree	Disagree	Agree	Neutral	Neutral	Yes	No	No	Yes	No	No	Yes	Yes	Yes	Yes	Yes	Yes	Yes	Yes	Yes	Yes	Yes	Yes	Yes	Yes	Yes	Yes
Third yeare	Pharmacy	Between 700-1500	Yes, to some extent	Agree	Neutral	Neutral	Neutral	Neutral	Neutral	Neutral	Neutral	Yes	Yes	Yes	Yes	Yes	Yes	Yes	Yes	Yes	Yes	Yes	Yes	No	No	Yes	Yes	Yes	Yes	Yes	Yes	Yes	Yes
Fifth/Sixth year	Pharmacy	Between 700-1500	Yes, to some extent	Neutral	Neutral	Neutral	Neutral	Neutral	Neutral	Neutral	Neutral	Yes	No	No	Yes	No	Yes	Yes	Yes	Yes	Yes	Yes	Yes	Yes	Yes	Yes	Yes	Yes	Yes	Yes	Yes	Yes	Yes
Fifth/Sixth year	Pharmacy	Less than 700	Yes, to a good extent	Agree	Agree	Neutral	Neutral	Neutral	Agree	Neutral	Neutral	Yes	Yes	No	Yes	Yes	No	Yes	Yes	No	No	No	Yes	Yes	Yes	No	No	Yes	Yes	Yes	Yes	Yes	Yes
Third yeare	Medicine	Between 700-1500	Yes, to a good extent	Agree	Agree	Neutral	Neutral	Neutral	Agree	Neutral	Agree	Yes	Yes	No	Yes	Yes	No	Yes	Yes	Yes	Yes	Yes	Yes	Yes	Yes	Yes	Yes	Yes	Yes	Yes	Yes	Yes	Yes
Fourth year	Medicine	More than 1500	Yes, to a good extent	Neutral	Agree	Agree	Disagree	Agree	Agree	Agree	Agree	Yes	Yes	Yes	Yes	Yes	Yes	Yes	Yes	Yes	No	Yes	No	No	No	Yes	Yes	Yes	Yes	Yes	No	Yes	Yes
Fourth year	Medicine	Between 700-1500	Yes, to a good extent	Neutral	Neutral	Agree	Agree	Neutral	Neutral	Agree	Agree	No	Yes	No	Yes	Yes	No	Yes	Yes	Yes	Yes	Yes	Yes	Yes	Yes	Yes	Yes	Yes	Yes	Yes	Yes	Yes	Yes
Third yeare	Medicine	Between 700-1500	Yes, to some extent	Neutral	Neutral	Neutral	Neutral	Neutral	Neutral	Neutral	Agree	No	Yes	Yes	Yes	No	No	Yes	Yes	No	Yes	No	No	Yes	No	Yes	Yes	Yes	Yes	Yes	Yes	Yes	Yes
Fourth year	Medicine	Between 700-1500	Yes, to a good extent	Agree	Neutral	Neutral	Agree	Neutral	Agree	Agree	Agree	Yes	Yes	No	Yes	Yes	Yes	Yes	Yes	Yes	Yes	Yes	Yes	Yes	Yes	Yes	No	Yes	Yes	Yes	Yes	Yes	Yes
Fifth/Sixth year	Applied Medical Sciences	Between 700-1500	Yes, to a good extent	Agree	Agree	Agree	Agree	Agree	Agree	Agree	Agree	Yes	Yes	Yes	Yes	Yes	Yes	Yes	Yes	Yes	Yes	Yes	Yes	Yes	Yes	Yes	Yes	Yes	Yes	Yes	Yes	Yes	Yes
Fourth year	Medicine	Between 700-1500	Yes, to a good extent	Agree	Neutral	Agree	Agree	Agree	Agree	Agree	Agree	Yes	Yes	Yes	Yes	Yes	Yes	Yes	Yes	Yes	Yes	Yes	Yes	Yes	Yes	Yes	Yes	Yes	Yes	Yes	Yes	Yes	Yes
Third yeare	Medicine	More than 1500	Yes, to a good extent	Agree	Agree	Agree	Agree	Agree	Agree	Agree	Agree	Yes	Yes	Yes	Yes	Yes	Yes	Yes	Yes	Yes	Yes	Yes	Yes	Yes	Yes	Yes	Yes	Yes	Yes	Yes	Yes	Yes	Yes
Third yeare	Medicine	More than 1500	Yes, to a good extent	Agree	Agree	Agree	Agree	Agree	Agree	Agree	Agree	Yes	Yes	Yes	Yes	Yes	Yes	Yes	Yes	Yes	Yes	Yes	Yes	Yes	Yes	Yes	Yes	Yes	Yes	Yes	Yes	Yes	Yes
Third yeare	Medicine	Between 700-1500	Yes, to a good extent	Agree	Agree	Agree	Agree	Disagree	Agree	Disagree	Agree	Yes	Yes	Yes	Yes	Yes	No	Yes	Yes	Yes	No	Yes	Yes	Yes	Yes	Yes	Yes	No	No	Yes	Yes	Yes	Yes
First/Second year	Nursing	More than 1500	Yes, to a good extent	Agree	Agree	Neutral	Agree	Agree	Neutral	Disagree	Agree	Yes	Yes	Yes	Yes	Yes	Yes	Yes	Yes	Yes	Yes	Yes	Yes	Yes	Yes	Yes	Yes	Yes	Yes	Yes	Yes	Yes	Yes
First/Second year	Nursing	Less than 700	No	Agree	Agree	Agree	Agree	Agree	Neutral	Neutral	Neutral	No	Yes	No	No	Yes	No	Yes	No	Yes	No	Yes	No	Yes	Yes	No	Yes	No	Yes	No	Yes	No	Yes
Fourth year	Nursing	Less than 700	Yes, to a good extent	Agree	Agree	Agree	Agree	Agree	Neutral	Neutral	Neutral	Yes	Yes	Yes	Yes	Yes	Yes	No	Yes	Yes	Yes	Yes	Yes	Yes	Yes	Yes	Yes	Yes	Yes	Yes	Yes	Yes	Yes
Third yeare	Nursing	Less than 700	No	Neutral	Neutral	Agree	Agree	Disagree	Agree	Disagree	Agree	Yes	No	No	Yes	No	Yes	Yes	Yes	No	No	Yes	Yes	Yes	No	Yes	Yes	No	Yes	Yes	No	Yes	Yes
First/Second year	Nursing	Between 700-1500	Yes, to a good extent	Agree	Agree	Agree	Agree	Neutral	Agree	Agree	Agree	Yes	No	No	Yes	No	No	Yes	Yes	Yes	No	No	No	Yes	Yes	Yes	Yes	Yes	Yes	Yes	Yes	Yes	Yes
Fourth year	Pharmacy	Between 700-1500	Yes, to some extent	Agree	Agree	Agree	Agree	Agree	Agree	Agree	Agree	No	Yes	Yes	No	Yes	No	No	No	No	No	Yes	No	No	No	Yes	No	No	No	No	No	No	No
Third yeare	Applied Medical Sciences	More than 1500	No	Disagree	Disagree	Disagree	Neutral	Disagree	Disagree	Disagree	Disagree	Yes	Yes	Yes	Yes	Yes	Yes	Yes	No	No	No	No	No	No	No	No	No	No	No	No	No	No	No
First/Second year	Applied Medical Sciences	More than 1500	Yes, to some extent	Agree	Neutral	Neutral	Agree	Disagree	Agree	Neutral	Agree	Yes	No	No	Yes	Yes	No	No	Yes	Yes	Yes	No	Yes	Yes	Yes	Yes	No	Yes	No	Yes	No	Yes	No
Fourth year	Nursing	Less than 700	No	Agree	Agree	Neutral	Agree	Disagree	Neutral	Disagree	Neutral	Yes	No	No	No	Yes	Yes	Yes	Yes	No	Yes	No	Yes	Yes	Yes	Yes	Yes	Yes	Yes	No	No	Yes	No
First/Second year	Nursing	Between 700-1500	Yes, to a good extent	Agree	Agree	Agree	Neutral	Disagree	Disagree	Agree	Neutral	Yes	No	No	Yes	No	Yes	No	Yes	No	Yes	No	Yes	No	No	Yes	Yes	No	Yes	Yes	No	No	Yes
Fourth year	Pharmacy	Between 700-1500	No	Neutral	Neutral	Agree	Neutral	Disagree	Agree	Disagree	Neutral	No	Yes	Yes	Yes	No	Yes	Yes	No	Yes	No	Yes	No	Yes	No	Yes	No	Yes	No	Yes	No	Yes	No
Third yeare	Medicine	Between 700-1500	Yes, to some extent	Neutral	Neutral	Disagree	Neutral	Disagree	Agree	Disagree	Agree	Yes	No	Yes	Yes	Yes	No	Yes	Yes	Yes	Yes	Yes	Yes	Yes	No	No	No	No	No	Yes	No	Yes	No
First/Second year	Nursing	Less than 700	Yes, to a good extent	Agree	Agree	Neutral	Agree	Disagree	Agree	Neutral	Agree	Yes	Yes	No	Yes	No	Yes	Yes	Yes	Yes	Yes	Yes	Yes	Yes	Yes	Yes	No	No	Yes	Yes	No	Yes	No
Fifth/Sixth year	Nursing	Between 700-1500	Yes, to a good extent	Agree	Disagree	Neutral	Neutral	Neutral	Disagree	Neutral	Disagree	Yes	No	Yes	No	Yes	Yes	Yes	Yes	Yes	Yes	Yes	Yes	Yes	Yes	Yes	No	Yes	Yes	No	Yes	No	Yes
Fourth year	Pharmacy	Less than 700	Yes, to a good extent	Agree	Agree	Agree	Agree	Neutral	Agree	Agree	Agree	Yes	Yes	Yes	Yes	Yes	Yes	Yes	Yes	Yes	Yes	Yes	Yes	Yes	Yes	Yes	Yes	Yes	Yes	Yes	No	Yes	No
Fourth year	Nursing	Less than 700	Yes, to a good extent	Agree	Neutral	Agree	Neutral	Agree	Neutral	Neutral	Neutral	Yes	Yes	No	No	Yes	Yes	No	Yes	Yes	Yes	Yes	Yes	Yes	Yes	Yes	Yes	No	No	No	Yes	Yes	Yes
First/Second year	Applied Medical Sciences	More than 1500	No	Agree	Disagree	Disagree	Disagree	Disagree	Agree	Agree	Agree	Yes	No	No	Yes	Yes	No	Yes	Yes	Yes	Yes	Yes	Yes	Yes	Yes	Yes	No	Yes	Yes	Yes	Yes	Yes	Yes
First/Second year	Nursing	Less than 700	No	Disagree	Neutral	Neutral	Neutral	Neutral	Agree	Disagree	Disagree	Yes	Yes	Yes	Yes	Yes	Yes	Yes	Yes	Yes	Yes	Yes	Yes	Yes	Yes	Yes	Yes	Yes	Yes	Yes	Yes	Yes	Yes
Fourth year	Medicine	Between 700-1500	Yes, to some extent	Neutral	Neutral	Neutral	Agree	Agree	Neutral	Disagree	Agree	Yes	No	Yes	No	Yes	Yes	Yes	Yes	No	No	Yes	Yes	No	Yes	Yes	Yes	Yes	No	Yes	No	No	Yes
First/Second year	Nursing	Between 700-1500	Yes, to a good extent	Agree	Agree	Neutral	Agree	Disagree	Agree	Neutral	Agree	Yes	No	No	Yes	Yes	No	Yes	Yes	No	Yes	Yes	Yes	Yes	Yes	Yes	No	No	No	Yes	Yes	No	No
First/Second year	Applied Medical Sciences	Less than 700	Yes, to some extent	Agree	Disagree	Neutral	Agree	Agree	Agree	Disagree	Agree	Yes	No	Yes	Yes	Yes	Yes	Yes	Yes	No	Yes	Yes	Yes	No	No	No	No	No	No	Yes	No	No	No
First/Second year	Nursing	Less than 700	No	Neutral	Neutral	Disagree	Neutral	Disagree	Agree	Disagree	Agree	Yes	No	Yes	Yes	Yes	No	Yes	Yes	Yes	Yes	Yes	Yes	Yes	Yes	Yes	Yes	No	No	No	No	No	No
Fifth/Sixth year	Medicine	Between 700-1500	Yes, to a good extent	Agree	Agree	Neutral	Neutral	Neutral	Agree	Agree	Agree	Yes	Yes	Yes	Yes	Yes	Yes	Yes	Yes	Yes	Yes	Yes	Yes	Yes	Yes	Yes	Yes	Yes	Yes	Yes	Yes	Yes	Yes
Third yeare	Medicine	Between 700-1500	Yes, to some extent	Neutral	Neutral	Neutral	Neutral	Agree	Neutral	Neutral	Neutral	No	Yes	No	Yes	Yes	Yes	No	Yes	No	Yes	No	Yes	Yes	No	Yes	Yes	No	Yes	No	Yes	Yes	Yes
Fourth year	Medicine	Between 700-1500	Yes, to a good extent	Neutral	Neutral	Agree	Neutral	Neutral	Agree	Agree	Neutral	No	No	Yes	Yes	Yes	Yes	Yes	Yes	Yes	Yes	Yes	Yes	Yes	Yes	Yes	Yes	Yes	Yes	Yes	Yes	Yes	Yes
Third yeare	Medicine	Less than 700	Yes, to some extent	Agree	Agree	Neutral	Neutral	Neutral	Agree	Neutral	Agree	Yes	No	No	No	Yes	No	Yes	Yes	Yes	Yes	Yes	Yes	Yes	Yes	Yes	Yes	Yes	No	Yes	No	No	No
Fourth year	Nursing	Less than 700	Yes, to a good extent	Agree	Agree	Agree	Agree	Neutral	Agree	Agree	Agree	Yes	Yes	No	Yes	No	No	Yes	Yes	Yes	Yes	Yes	Yes	Yes	Yes	Yes	No	No	Yes	Yes	Yes	Yes	Yes
First/Second year	Nursing	More than 1500	Yes, to a good extent	Agree	Neutral	Agree	Neutral	Neutral	Neutral	Neutral	Agree	Yes	Yes	Yes	Yes	Yes	Yes	Yes	Yes	Yes	Yes	Yes	Yes	Yes	Yes	Yes	Yes	Yes	Yes	Yes	Yes	Yes	Yes
First/Second year	Nursing	Less than 700	Yes, to a good extent	Neutral	Neutral	Neutral	Neutral	Neutral	Neutral	Neutral	Neutral	Yes	Yes	Yes	Yes	Yes	Yes	Yes	Yes	Yes	Yes	Yes	Yes	Yes	Yes	Yes	Yes	Yes	Yes	Yes	Yes	Yes	Yes
Fourth year	Nursing	Less than 700	Yes, to some extent	Agree	Agree	Agree	Agree	Agree	Agree	Neutral	Agree	Yes	No	No	Yes	Yes	No	Yes	Yes	Yes	Yes	Yes	Yes	Yes	Yes	Yes	No	No	No	Yes	No	No	No
Fourth year	Nursing	Less than 700	Yes, to a good extent	Neutral	Neutral	Neutral	Neutral	Neutral	Neutral	Neutral	Neutral	Yes	Yes	No	Yes	Yes	No	Yes	Yes	Yes	Yes	No	Yes	Yes	No	Yes	Yes	No	Yes	Yes	No	Yes	Yes
First/Second year	Nursing	Between 700-1500	Yes, to some extent	Neutral	Neutral	Neutral	Neutral	Neutral	Neutral	Neutral	Neutral	Yes	No	No	Yes	Yes	No	Yes	No	No	Yes	Yes	No	Yes	Yes	Yes	Yes	No	No	Yes	No	No	No
First/Second year	Medicine	Less than 700	No	Agree	Disagree	Agree	Neutral	Neutral	Agree	Neutral	Agree	Yes	Yes	Yes	Yes	Yes	Yes	Yes	Yes	No	Yes	Yes	Yes	Yes	Yes	Yes	Yes	Yes	Yes	Yes	No	Yes	No
First/Second year	Nursing	Less than 700	Yes, to a good extent	Disagree	Disagree	Agree	Agree	Agree	Agree	Agree	Agree	Yes	Yes	Yes	Yes	Yes	Yes	Yes	Yes	Yes	Yes	Yes	Yes	Yes	Yes	Yes	Yes	Yes	Yes	Yes	Yes	Yes	Yes
First/Second year	Nursing	Less than 700	Yes, to some extent	Disagree	Disagree	Agree	Agree	Agree	Agree	Agree	Agree	Yes	Yes	Yes	Yes	Yes	Yes	Yes	Yes	Yes	Yes	Yes	Yes	Yes	Yes	Yes	Yes	Yes	Yes	Yes	Yes	Yes	Yes
Fourth year	Nursing	More than 1500	Yes, to a good extent	Agree	Agree	Agree	Agree	Neutral	Neutral	Neutral	Agree	Yes	Yes	No	Yes	Yes	Yes	Yes	Yes	Yes	Yes	Yes	Yes	Yes	Yes	Yes	Yes	Yes	Yes	Yes	Yes	Yes	Yes
Fourth year	Nursing	Between 700-1500	Yes, to a good extent	Agree	Agree	Agree	Agree	Agree	Disagree	Disagree	Agree	Yes	No	No	Yes	No	Yes	Yes	Yes	Yes	Yes	Yes	Yes	Yes	Yes	Yes	Yes	No	No	Yes	No	Yes	No
Third yeare	Nursing	More than 1500	Yes, to a good extent	Agree	Agree	Agree	Agree	Agree	Agree	Neutral	Neutral	Yes	Yes	Yes	Yes	Yes	Yes	Yes	Yes	Yes	Yes	Yes	Yes	Yes	Yes	Yes	Yes	Yes	Yes	Yes	Yes	Yes	Yes
Third yeare	Nursing	Between 700-1500	Yes, to a good extent	Neutral	Neutral	Neutral	Agree	Agree	Agree	Neutral	Agree	Yes	Yes	Yes	Yes	Yes	Yes	Yes	Yes	Yes	Yes	Yes	Yes	Yes	Yes	Yes	Yes	Yes	Yes	Yes	Yes	Yes	Yes
Third yeare	Nursing	Less than 700	Yes, to a good extent	Agree	Agree	Agree	Agree	Agree	Disagree	Agree	Neutral	No	No	Yes	Yes	Yes	Yes	Yes	No	Yes	No	No	Yes	No	No	No	Yes	Yes	Yes	Yes	No	No	No
Fifth/Sixth year	Nursing	Less than 700	Yes, to a good extent	Agree	Neutral	Neutral	Agree	Agree	Neutral	Neutral	Agree	Yes	Yes	Yes	Yes	Yes	Yes	No	Yes	No	No	Yes	Yes	Yes	Yes	Yes	Yes	Yes	Yes	No	Yes	No	No
First/Second year	Nursing	Between 700-1500	Yes, to a good extent	Agree	Agree	Agree	Agree	Agree	Agree	Agree	Agree	Yes	No	Yes	Yes	No	Yes	Yes	Yes	Yes	Yes	Yes	Yes	Yes	Yes	Yes	Yes	Yes	Yes	Yes	No	Yes	No
Third yeare	Nursing	Between 700-1500	Yes, to a good extent	Agree	Agree	Agree	Agree	Agree	Agree	Agree	Agree	Yes	Yes	Yes	Yes	Yes	Yes	Yes	Yes	Yes	Yes	Yes	Yes	Yes	Yes	Yes	Yes	Yes	Yes	Yes	Yes	Yes	Yes
Fifth/Sixth year	Nursing	Between 700-1500	Yes, to some extent	Neutral	Agree	Agree	Agree	Agree	Neutral	Neutral	Agree	No	Yes	No	Yes	Yes	No	No	Yes	Yes	No	No	Yes	No	Yes	No	Yes	No	No	Yes	Yes	No	No
Fourth year	Nursing	Less than 700	Yes, to some extent	Agree	Agree	Agree	Agree	Agree	Agree	Agree	Agree	No	Yes	No	Yes	Yes	Yes	No	Yes	Yes	Yes	Yes	Yes	Yes	Yes	Yes	Yes	Yes	Yes	Yes	Yes	Yes	Yes
First/Second year	Pharmacy	Less than 700	Yes, to some extent	Agree	Disagree	Neutral	Neutral	Neutral	Agree	Disagree	Agree	No	Yes	No	No	Yes	Yes	Yes	Yes	No	Yes	No	No	Yes	Yes	Yes	Yes	No	No	No	No	No	No
Fifth/Sixth year	Pharmacy	Less than 700	Yes, to some extent	Agree	Agree	Agree	Neutral	Agree	Agree	Agree	Agree	Yes	Yes	Yes	Yes	Yes	Yes	Yes	Yes	Yes	Yes	Yes	Yes	Yes	Yes	Yes	Yes	Yes	Yes	Yes	Yes	Yes	Yes
Third yeare	Pharmacy	Less than 700	Yes, to a good extent	Neutral	Agree	Neutral	Agree	Neutral	Neutral	Agree	Agree	Yes	Yes	Yes	Yes	No	Yes	Yes	Yes	No	Yes	No	Yes	No	No	No	No	Yes	Yes	Yes	Yes	No	No
Fifth/Sixth year	Pharmacy	Less than 700	Yes, to a good extent	Agree	Agree	Agree	Agree	Agree	Agree	Neutral	Agree	No	Yes	No	Yes	Yes	Yes	Yes	Yes	Yes	Yes	Yes	Yes	Yes	Yes	Yes	Yes	Yes	Yes	Yes	Yes	Yes	Yes
Third yeare	Pharmacy	Between 700-1500	No	Agree	Agree	Agree	Agree	Disagree	Agree	Disagree	Agree	Yes	Yes	No	Yes	No	No	Yes	Yes	Yes	Yes	No	Yes	Yes	Yes	Yes	No	No	Yes	Yes	No	Yes	No
Fifth/Sixth year	Pharmacy	Less than 700	Yes, to a good extent	Agree	Agree	Agree	Disagree	Agree	Agree	Agree	Agree	Yes	Yes	Yes	Yes	Yes	Yes	No	Yes	Yes	Yes	No	No	No	No	No	No	No	No	No	No	Yes	Yes
Fifth/Sixth year	Pharmacy	More than 1500	Yes, to a good extent	Agree	Neutral	Agree	Neutral	Agree	Agree	Agree	Agree	No	Yes	Yes	Yes	No	Yes	Yes	Yes	Yes	Yes	Yes	Yes	Yes	Yes	Yes	Yes	Yes	Yes	Yes	Yes	Yes	Yes
Fourth year	Nursing	Between 700-1500	Yes, to a good extent	Agree	Agree	Agree	Agree	Neutral	Agree	Neutral	Neutral	Yes	Yes	No	Yes	Yes	Yes	Yes	No	Yes	Yes	Yes	Yes	Yes	Yes	Yes	Yes	Yes	Yes	Yes	Yes	Yes	Yes
First/Second year	Nursing	Between 700-1500	Yes, to a good extent	Agree	Neutral	Neutral	Agree	Disagree	Agree	Neutral	Agree	Yes	No	No	Yes	Yes	Yes	Yes	Yes	No	Yes	No	Yes	No	No	No	No	No	No	Yes	Yes	Yes	Yes
First/Second year	Nursing	Less than 700	Yes, to a good extent	Agree	Agree	Neutral	Agree	Disagree	Agree	Disagree	Agree	Yes	Yes	No	Yes	No	No	Yes	Yes	No	Yes	Yes	No	Yes	No	No	No	No	No	No	Yes	No	No
First/Second year	Nursing	Less than 700	Yes, to a good extent	Agree	Agree	Agree	Agree	Disagree	Neutral	Neutral	Agree	Yes	Yes	Yes	Yes	Yes	Yes	Yes	Yes	Yes	Yes	Yes	Yes	Yes	Yes	Yes	Yes	Yes	No	Yes	Yes	Yes	No
Fourth year	Nursing	Between 700-1500	Yes, to some extent	Agree	Neutral	Agree	Agree	Agree	Disagree	Neutral	Agree	Yes	Yes	Yes	Yes	Yes	Yes	Yes	Yes	Yes	Yes	Yes	Yes	Yes	Yes	No	Yes	Yes	Yes	Yes	Yes	Yes	No
Fourth year	Nursing	Less than 700	Yes, to some extent	Agree	Agree	Agree	Agree	Neutral	Neutral	Agree	Neutral	Yes	No	No	Yes	Yes	No	Yes	Yes	Yes	No	Yes	No	Yes	Yes	Yes	No	Yes	Yes	Yes	No	No	Yes
Fifth/Sixth year	Pharmacy	Less than 700	Yes, to a good extent	Agree	Agree	Agree	Agree	Agree	Disagree	Neutral	Agree	Yes	Yes	No	No	No	Yes	Yes	Yes	Yes	Yes	Yes	Yes	Yes	Yes	Yes	Yes	Yes	Yes	Yes	Yes	Yes	Yes
Fifth/Sixth year	Pharmacy	Less than 700	Yes, to a good extent	Neutral	Agree	Neutral	Agree	Agree	Agree	Agree	Agree	Yes	No	Yes	No	Yes	Yes	Yes	Yes	Yes	No	No	Yes	Yes	Yes	Yes	Yes	No	Yes	Yes	No	No	Yes
Fourth year	Pharmacy	Between 700-1500	Yes, to a good extent	Agree	Agree	Disagree	Agree	Disagree	Agree	Neutral	Agree	Yes	Yes	No	Yes	No	No	Yes	Yes	Yes	Yes	Yes	Yes	Yes	Yes	Yes	Yes	Yes	Yes	Yes	Yes	Yes	Yes
Third yeare	Nursing	Less than 700	Yes, to some extent	Agree	Agree	Neutral	Neutral	Disagree	Agree	Disagree	Agree	Yes	Yes	No	Yes	Yes	No	Yes	No	Yes	Yes	Yes	No	Yes	No	Yes	Yes	No	No	Yes	Yes	Yes	No
Fourth year	Nursing	Less than 700	Yes, to a good extent	Agree	Agree	Agree	Agree	Agree	Agree	Disagree	Agree	Yes	No	No	Yes	Yes	No	Yes	Yes	Yes	Yes	Yes	No	Yes	No	Yes	No	No	Yes	Yes	No	No	No
Third yeare	Nursing	Less than 700	Yes, to a good extent	Agree	Neutral	Agree	Neutral	Agree	Agree	Agree	Agree	Yes	Yes	No	Yes	Yes	Yes	Yes	Yes	Yes	No	Yes	Yes	Yes	Yes	Yes	Yes	Yes	Yes	Yes	Yes	Yes	No
Third yeare	Nursing	Between 700-1500	Yes, to a good extent	Agree	Agree	Agree	Agree	Agree	Agree	Neutral	Agree	Yes	No	No	Yes	No	Yes	Yes	No	Yes	Yes	No	Yes	Yes	Yes	Yes	Yes	Yes	Yes	Yes	Yes	Yes	Yes
Fourth year	Medicine	More than 1500	Yes, to a good extent	Neutral	Agree	Neutral	Disagree	Disagree	Agree	Neutral	Agree	No	Yes	Yes	No	No	Yes	Yes	Yes	Yes	Yes	No	No	Yes	No	No	No	Yes	No	Yes	No	No	No
First/Second year	Nursing	More than 1500	Yes, to some extent	Neutral	Neutral	Agree	Neutral	Agree	Agree	Disagree	Agree	Yes	No	No	Yes	No	No	Yes	Yes	Yes	Yes	Yes	Yes	No	Yes	No	No	Yes	No	Yes	No	No	No
Fourth year	Pharmacy	Less than 700	No	Agree	Neutral	Agree	Neutral	Agree	Neutral	Disagree	Agree	Yes	No	No	No	Yes	Yes	No	No	No	No	No	No	No	No	No	Yes	No	Yes	No	Yes	No	No
Third yeare	Pharmacy	Between 700-1500	Yes, to a good extent	Agree	Agree	Neutral	Agree	Disagree	Agree	Neutral	Agree	Yes	No	Yes	Yes	No	No	Yes	Yes	Yes	Yes	Yes	Yes	Yes	Yes	Yes	Yes	Yes	Yes	Yes	Yes	Yes	Yes
Fourth year	Nursing	Between 700-1500	Yes, to some extent	Neutral	Neutral	Neutral	Neutral	Disagree	Disagree	Neutral	Neutral	No	No	No	No	Yes	No	Yes	No	Yes	Yes	Yes	Yes	Yes	Yes	Yes	Yes	Yes	Yes	Yes	No	No	Yes
Fourth year	Nursing	Less than 700	Yes, to a good extent	Disagree	Neutral	Neutral	Disagree	Disagree	Neutral	Disagree	Disagree	Yes	No	No	Yes	No	No	Yes	Yes	Yes	Yes	Yes	Yes	Yes	Yes	Yes	Yes	Yes	Yes	Yes	Yes	Yes	Yes
First/Second year	Nursing	Between 700-1500	No	Neutral	Neutral	Neutral	Neutral	Neutral	Neutral	Neutral	Neutral	Yes	No	Yes	Yes	Yes	Yes	No	Yes	No	Yes	No	Yes	No	Yes	No	Yes	No	Yes	No	Yes	No	Yes
Fifth/Sixth year	Pharmacy	Less than 700	Yes, to some extent	Neutral	Neutral	Neutral	Neutral	Neutral	Neutral	Neutral	Neutral	Yes	Yes	Yes	Yes	Yes	Yes	Yes	Yes	Yes	Yes	Yes	Yes	No	No	No	Yes	No	No	No	No	Yes	No
Fifth/Sixth year	Pharmacy	Between 700-1500	Yes, to some extent	Neutral	Neutral	Neutral	Neutral	Neutral	Neutral	Neutral	Neutral	Yes	Yes	Yes	Yes	Yes	No	Yes	Yes	Yes	Yes	Yes	Yes	Yes	Yes	Yes	Yes	Yes	Yes	Yes	Yes	Yes	Yes
Fourth year	Medicine	Less than 700	Yes, to a good extent	Agree	Agree	Agree	Neutral	Agree	Neutral	Agree	Agree	Yes	No	Yes	No	No	No	Yes	No	No	Yes	Yes	Yes	Yes	No	Yes	Yes	No	No	No	Yes	Yes	Yes
Fifth/Sixth year	Medicine	More than 1500	Yes, to some extent	Agree	Agree	Agree	Agree	Neutral	Agree	Agree	Agree	Yes	Yes	No	Yes	No	No	Yes	Yes	Yes	No	Yes	Yes	No	Yes	Yes	Yes	Yes	No	Yes	No	Yes	No
Fifth/Sixth year	Medicine	More than 1500	Yes, to some extent	Agree	Agree	Agree	Agree	Neutral	Agree	Neutral	Agree	Yes	Yes	No	Yes	No	Yes	Yes	Yes	Yes	Yes	Yes	Yes	Yes	Yes	Yes	Yes	Yes	Yes	Yes	Yes	Yes	Yes
Third yeare	Medicine	More than 1500	Yes, to some extent	Agree	Neutral	Agree	Agree	Disagree	Neutral	Neutral	Agree	Yes	Yes	No	Yes	No	Yes	Yes	Yes	No	Yes	Yes	Yes	Yes	Yes	Yes	Yes	Yes	Yes	Yes	Yes	Yes	Yes
Fourth year	Medicine	More than 1500	Yes, to some extent	Agree	Agree	Agree	Agree	Disagree	Agree	Agree	Agree	Yes	No	No	Yes	Yes	Yes	Yes	Yes	Yes	Yes	Yes	Yes	Yes	Yes	Yes	Yes	Yes	Yes	Yes	Yes	Yes	Yes
Fourth year	Nursing	More than 1500	No	Agree	Agree	Agree	Agree	Agree	Agree	Agree	Agree	Yes	No	Yes	Yes	Yes	Yes	Yes	Yes	Yes	Yes	Yes	Yes	Yes	Yes	Yes	Yes	Yes	No	No	No	No	No
First/Second year	Medicine	More than 1500	No	Agree	Agree	Neutral	Neutral	Neutral	Neutral	Agree	Agree	Yes	Yes	No	Yes	Yes	Yes	Yes	Yes	Yes	Yes	Yes	Yes	Yes	Yes	Yes	Yes	Yes	Yes	Yes	Yes	Yes	Yes
First/Second year	Medicine	Less than 700	No	Agree	Disagree	Neutral	Neutral	Neutral	Agree	Neutral	Neutral	No	No	No	No	No	No	No	No	No	No	No	No	No	No	No	No	No	No	No	No	No	No
Fifth/Sixth year	Medicine	More than 1500	Yes, to some extent	Neutral	Neutral	Neutral	Neutral	Disagree	Neutral	Neutral	Agree	No	Yes	Yes	Yes	No	Yes	No	Yes	Yes	No	Yes	Yes	Yes	Yes	Yes	No	Yes	No	Yes	No	No	No
Fifth/Sixth year	Medicine	More than 1500	Yes, to some extent	Agree	Agree	Agree	Agree	Disagree	Agree	Neutral	Agree	No	No	Yes	Yes	No	Yes	Yes	Yes	Yes	Yes	Yes	Yes	Yes	Yes	Yes	Yes	Yes	No	Yes	Yes	Yes	Yes
Fifth/Sixth year	Medicine	More than 1500	Yes, to a good extent	Agree	Agree	Agree	Agree	Disagree	Agree	Agree	Agree	Yes	Yes	No	Yes	No	No	Yes	Yes	Yes	No	Yes	Yes	Yes	Yes	Yes	Yes	No	Yes	Yes	No	No	No
Fifth/Sixth year	Medicine	More than 1500	Yes, to some extent	Agree	Neutral	Neutral	Neutral	Disagree	Agree	Neutral	Agree	Yes	No	No	Yes	Yes	No	Yes	Yes	Yes	Yes	Yes	Yes	Yes	Yes	Yes	Yes	Yes	Yes	Yes	Yes	Yes	Yes
Third yeare	Medicine	Between 700-1500	Yes, to some extent	Agree	Neutral	Agree	Neutral	Neutral	Agree	Agree	Agree	Yes	No	No	Yes	No	No	Yes	No	No	Yes	Yes	Yes	Yes	Yes	No	No	Yes	No	No	No	No	No
Fifth/Sixth year	Pharmacy	Between 700-1500	Yes, to a good extent	Neutral	Agree	Disagree	Neutral	Disagree	Agree	Neutral	Neutral	Yes	No	Yes	Yes	No	Yes	Yes	No	Yes	Yes	No	No	Yes	Yes	No	Yes	No	Yes	Yes	Yes	No	No
Fourth year	Medicine	Between 700-1500	Yes, to a good extent	Agree	Agree	Neutral	Agree	Disagree	Agree	Agree	Agree	Yes	Yes	No	Yes	No	No	Yes	Yes	Yes	Yes	Yes	Yes	Yes	Yes	Yes	No	Yes	No	Yes	No	No	No
Fifth/Sixth year	Applied Medical Sciences	Between 700-1500	Yes, to some extent	Neutral	Neutral	Neutral	Neutral	Neutral	Agree	Agree	Neutral	Yes	Yes	Yes	No	Yes	Yes	Yes	Yes	No	No	Yes	No	Yes	No	Yes	No	No	Yes	No	No	Yes	Yes
Fourth year	Dentistry	More than 1500	Yes, to some extent	Agree	Neutral	Neutral	Agree	Disagree	Agree	Neutral	Agree	Yes	No	Yes	Yes	No	No	Yes	Yes	Yes	Yes	Yes	Yes	Yes	Yes	No	No	No	No	No	No	Yes	No
Third yeare	Medicine	Less than 700	Yes, to a good extent	Agree	Agree	Agree	Agree	Agree	Agree	Agree	Agree	Yes	Yes	Yes	Yes	Yes	Yes	Yes	Yes	Yes	Yes	Yes	Yes	Yes	Yes	Yes	Yes	Yes	Yes	Yes	Yes	Yes	Yes
First/Second year	Medicine	Between 700-1500	Yes, to a good extent	Agree	Agree	Agree	Agree	Disagree	Agree	Agree	Neutral	Yes	Yes	No	Yes	No	Yes	Yes	Yes	Yes	Yes	Yes	Yes	Yes	Yes	Yes	Yes	Yes	Yes	Yes	No	No	No
First/Second year	Medicine	Less than 700	Yes, to a good extent	Disagree	Agree	Agree	Agree	Agree	Neutral	Neutral	Agree	No	Yes	Yes	Yes	Yes	Yes	Yes	Yes	Yes	Yes	Yes	Yes	Yes	Yes	Yes	Yes	Yes	Yes	Yes	Yes	Yes	Yes
First/Second year	Medicine	Less than 700	Yes, to a good extent	Agree	Agree	Agree	Agree	Agree	Agree	Neutral	Agree	Yes	No	No	Yes	No	No	Yes	Yes	Yes	Yes	Yes	Yes	Yes	Yes	Yes	Yes	Yes	Yes	Yes	Yes	Yes	Yes
First/Second year	Medicine	Between 700-1500	Yes, to a good extent	Agree	Agree	Agree	Agree	Agree	Agree	Agree	Agree	Yes	Yes	Yes	Yes	Yes	Yes	Yes	Yes	Yes	Yes	Yes	Yes	Yes	No	No	No	Yes	Yes	Yes	Yes	No	Yes
Third yeare	Medicine	Less than 700	Yes, to some extent	Agree	Agree	Neutral	Agree	Agree	Agree	Agree	Agree	Yes	Yes	No	Yes	Yes	No	Yes	Yes	No	Yes	No	Yes	Yes	Yes	Yes	Yes	Yes	Yes	Yes	No	Yes	Yes
Fourth year	Medicine	More than 1500	Yes, to a good extent	Agree	Agree	Agree	Agree	Disagree	Agree	Agree	Agree	Yes	Yes	No	Yes	No	Yes	Yes	Yes	Yes	Yes	Yes	Yes	Yes	Yes	Yes	Yes	Yes	Yes	Yes	Yes	Yes	Yes
First/Second year	Medicine	More than 1500	Yes, to a good extent	Agree	Agree	Agree	Agree	Disagree	Agree	Neutral	Agree	Yes	Yes	No	Yes	Yes	Yes	Yes	Yes	Yes	Yes	Yes	Yes	Yes	Yes	Yes	Yes	Yes	No	Yes	No	No	No
Fourth year	Medicine	Between 700-1500	Yes, to some extent	Agree	Neutral	Neutral	Neutral	Neutral	Agree	Disagree	Agree	Yes	Yes	Yes	Yes	No	Yes	Yes	Yes	Yes	Yes	Yes	Yes	Yes	Yes	Yes	Yes	Yes	Yes	Yes	Yes	Yes	Yes
Fourth year	Medicine	Less than 700	Yes, to a good extent	Agree	Agree	Agree	Agree	Neutral	Agree	Agree	Agree	Yes	Yes	No	Yes	Yes	No	Yes	Yes	Yes	Yes	Yes	Yes	Yes	Yes	Yes	Yes	Yes	Yes	Yes	Yes	Yes	Yes
Fifth/Sixth year	Medicine	More than 1500	Yes, to some extent	Agree	Agree	Neutral	Neutral	Agree	Agree	Neutral	Agree	Yes	No	No	Yes	No	No	Yes	Yes	Yes	Yes	Yes	Yes	Yes	Yes	Yes	Yes	Yes	No	Yes	No	No	No
First/Second year	Medicine	Between 700-1500	Yes, to some extent	Agree	Agree	Neutral	Neutral	Disagree	Agree	Agree	Agree	Yes	No	Yes	Yes	No	No	Yes	Yes	Yes	Yes	Yes	Yes	Yes	Yes	Yes	Yes	Yes	Yes	Yes	Yes	Yes	No
First/Second year	Medicine	Less than 700	Yes, to some extent	Agree	Neutral	Neutral	Neutral	Agree	Agree	Neutral	Disagree	No	No	No	No	No	No	No	No	No	Yes	Yes	No	Yes	Yes	Yes	No	No	No	Yes	Yes	No	No
First/Second year	Medicine	More than 1500	Yes, to some extent	Agree	Agree	Agree	Agree	Neutral	Neutral	Neutral	Agree	Yes	Yes	No	Yes	No	No	Yes	Yes	Yes	Yes	Yes	Yes	Yes	Yes	Yes	Yes	Yes	No	Yes	No	No	Yes
First/Second year	Medicine	Less than 700	Yes, to some extent	Agree	Agree	Agree	Agree	Agree	Agree	Disagree	Agree	Yes	Yes	No	Yes	No	No	Yes	Yes	Yes	Yes	Yes	Yes	Yes	Yes	Yes	Yes	Yes	Yes	Yes	Yes	Yes	Yes
First/Second year	Medicine	Between 700-1500	Yes, to some extent	Agree	Agree	Agree	Neutral	Disagree	Agree	Disagree	Agree	Yes	No	No	Yes	Yes	Yes	No	No	Yes	No	Yes	Yes	Yes	Yes	No	No	Yes	Yes	Yes	Yes	Yes	Yes
First/Second year	Medicine	Between 700-1500	Yes, to a good extent	Agree	Agree	Agree	Agree	Agree	Agree	Neutral	Neutral	No	No	No	Yes	Yes	Yes	Yes	Yes	No	Yes	Yes	Yes	Yes	No	No	No	No	No	No	No	No	No
Fifth/Sixth year	Medicine	More than 1500	Yes, to a good extent	Agree	Agree	Agree	Agree	Agree	Agree	Agree	Agree	Yes	No	No	Yes	No	No	Yes	Yes	Yes	Yes	Yes	Yes	Yes	Yes	Yes	Yes	Yes	Yes	Yes	No	Yes	No
Fourth year	Medicine	Between 700-1500	Yes, to a good extent	Agree	Agree	Agree	Agree	Agree	Agree	Neutral	Agree	Yes	Yes	Yes	Yes	No	No	Yes	Yes	Yes	Yes	Yes	Yes	Yes	Yes	Yes	No	Yes	Yes	Yes	Yes	Yes	Yes
First/Second year	Medicine	Between 700-1500	No	Agree	Agree	Agree	Agree	Agree	Agree	Agree	Agree	No	Yes	No	Yes	Yes	Yes	Yes	No	Yes	Yes	Yes	Yes	Yes	Yes	Yes	No	No	Yes	Yes	Yes	Yes	Yes
Fifth/Sixth year	Medicine	Between 700-1500	Yes, to a good extent	Agree	Agree	Neutral	Agree	Neutral	Agree	Agree	Agree	Yes	Yes	Yes	Yes	Yes	Yes	Yes	Yes	Yes	Yes	Yes	Yes	Yes	Yes	Yes	Yes	Yes	Yes	Yes	Yes	Yes	Yes
Fifth/Sixth year	Medicine	Between 700-1500	Yes, to a good extent	Agree	Agree	Agree	Agree	Disagree	Agree	Agree	Agree	Yes	No	No	Yes	No	Yes	Yes	Yes	Yes	Yes	Yes	Yes	Yes	Yes	Yes	Yes	Yes	Yes	Yes	Yes	Yes	Yes
Fifth/Sixth year	Medicine	More than 1500	Yes, to a good extent	Agree	Agree	Agree	Agree	Agree	Agree	Agree	Agree	Yes	Yes	No	No	No	No	Yes	Yes	Yes	Yes	Yes	Yes	Yes	Yes	Yes	Yes	Yes	Yes	Yes	Yes	Yes	Yes
Fifth/Sixth year	Medicine	More than 1500	Yes, to some extent	Agree	Agree	Neutral	Agree	Agree	Neutral	Neutral	Neutral	Yes	No	No	Yes	Yes	No	Yes	Yes	Yes	Yes	Yes	Yes	Yes	Yes	Yes	No	No	Yes	Yes	No	Yes	No
Fifth/Sixth year	Medicine	More than 1500	Yes, to a good extent	Neutral	Neutral	Agree	Agree	Agree	Agree	Agree	Agree	Yes	Yes	No	Yes	No	Yes	Yes	Yes	No	Yes	No	Yes	Yes	Yes	Yes	No	No	Yes	Yes	Yes	Yes	Yes
Fifth/Sixth year	Medicine	Between 700-1500	Yes, to a good extent	Agree	Agree	Agree	Agree	Agree	Agree	Agree	Agree	Yes	Yes	Yes	Yes	Yes	Yes	Yes	Yes	Yes	Yes	Yes	Yes	Yes	Yes	Yes	Yes	Yes	Yes	Yes	Yes	Yes	Yes
First/Second year	Medicine	Less than 700	Yes, to a good extent	Agree	Neutral	Neutral	Agree	Agree	Agree	Agree	Agree	Yes	No	No	Yes	Yes	Yes	Yes	Yes	Yes	No	No	Yes	Yes	Yes	Yes	No	Yes	Yes	Yes	No	Yes	No
First/Second year	Nursing	Between 700-1500	Yes, to some extent	Neutral	Neutral	Agree	Agree	Agree	Agree	Neutral	Neutral	Yes	Yes	No	Yes	Yes	No	Yes	Yes	Yes	Yes	Yes	No	Yes	Yes	Yes	Yes	No	Yes	Yes	No	Yes	Yes
First/Second year	Pharmacy	Between 700-1500	No	Agree	Agree	Agree	Agree	Agree	Agree	Agree	Agree	Yes	No	Yes	No	Yes	No	Yes	Yes	No	Yes	No	Yes	No	Yes	No	Yes	Yes	Yes	Yes	Yes	Yes	No
First/Second year	Medicine	Between 700-1500	Yes, to some extent	Agree	Neutral	Neutral	Neutral	Neutral	Agree	Agree	Agree	Yes	No	No	Yes	Yes	No	Yes	Yes	Yes	Yes	Yes	Yes	Yes	Yes	Yes	No	Yes	Yes	Yes	No	No	No
First/Second year	Medicine	Between 700-1500	No	Agree	Agree	Agree	Agree	Agree	Agree	Disagree	Agree	Yes	No	No	Yes	Yes	No	Yes	Yes	Yes	Yes	Yes	Yes	Yes	Yes	Yes	Yes	Yes	Yes	Yes	Yes	Yes	Yes
First/Second year	Medicine	More than 1500	Yes, to a good extent	Agree	Agree	Agree	Agree	Neutral	Agree	Neutral	Agree	Yes	Yes	Yes	Yes	No	Yes	Yes	Yes	Yes	Yes	Yes	Yes	Yes	Yes	Yes	Yes	Yes	Yes	Yes	No	Yes	No
Third yeare	Medicine	Between 700-1500	Yes, to a good extent	Agree	Agree	Agree	Agree	Disagree	Agree	Neutral	Agree	Yes	Yes	Yes	Yes	No	No	Yes	Yes	Yes	Yes	Yes	Yes	Yes	Yes	Yes	Yes	Yes	Yes	Yes	Yes	Yes	Yes
First/Second year	Medicine	Less than 700	Yes, to some extent	Agree	Agree	Agree	Agree	Neutral	Agree	Disagree	Agree	Yes	Yes	No	Yes	No	No	Yes	Yes	Yes	Yes	Yes	Yes	Yes	Yes	Yes	Yes	Yes	Yes	Yes	Yes	Yes	Yes
Fifth/Sixth year	Medicine	Less than 700	Yes, to a good extent	Agree	Agree	Agree	Agree	Neutral	Agree	Neutral	Agree	Yes	No	No	Yes	Yes	No	Yes	Yes	Yes	Yes	Yes	Yes	Yes	Yes	Yes	Yes	Yes	Yes	Yes	Yes	No	Yes
First/Second year	Medicine	More than 1500	Yes, to some extent	Agree	Agree	Agree	Neutral	Disagree	Agree	Disagree	Agree	Yes	No	No	Yes	Yes	No	No	Yes	Yes	Yes	Yes	Yes	Yes	Yes	Yes	Yes	Yes	Yes	Yes	Yes	Yes	Yes
First/Second year	Medicine	Between 700-1500	Yes, to a good extent	Agree	Neutral	Disagree	Agree	Disagree	Agree	Neutral	Neutral	Yes	No	Yes	Yes	No	Yes	Yes	Yes	Yes	Yes	Yes	Yes	Yes	Yes	Yes	No	Yes	No	Yes	No	Yes	No
Fourth year	Medicine	Less than 700	Yes, to a good extent	Agree	Agree	Neutral	Agree	Agree	Agree	Neutral	Agree	No	No	No	Yes	No	Yes	Yes	Yes	Yes	Yes	Yes	Yes	Yes	Yes	Yes	Yes	Yes	Yes	Yes	Yes	Yes	Yes
Fourth year	Medicine	Less than 700	Yes, to some extent	Agree	Agree	Neutral	Neutral	Neutral	Agree	Agree	Agree	Yes	Yes	No	Yes	Yes	Yes	Yes	Yes	No	No	No	Yes	Yes	Yes	Yes	No	Yes	No	Yes	No	Yes	No
Fourth year	Medicine	Less than 700	Yes, to a good extent	Neutral	Neutral	Neutral	Neutral	Neutral	Neutral	Neutral	Neutral	Yes	Yes	Yes	Yes	Yes	Yes	Yes	No	Yes	Yes	Yes	Yes	Yes	Yes	Yes	Yes	Yes	Yes	Yes	Yes	Yes	Yes
Third yeare	Medicine	Less than 700	Yes, to a good extent	Agree	Agree	Agree	Agree	Agree	Agree	Disagree	Agree	Yes	No	Yes	Yes	Yes	Yes	Yes	Yes	Yes	Yes	Yes	Yes	Yes	Yes	Yes	Yes	Yes	Yes	Yes	Yes	Yes	No
Fifth/Sixth year	Medicine	Between 700-1500	Yes, to a good extent	Agree	Agree	Agree	Neutral	Agree	Neutral	Agree	Agree	Yes	Yes	No	Yes	Yes	No	Yes	Yes	Yes	Yes	Yes	Yes	Yes	Yes	Yes	Yes	Yes	Yes	Yes	Yes	Yes	Yes
First/Second year	Medicine	Less than 700	Yes, to some extent	Agree	Agree	Agree	Agree	Neutral	Neutral	Agree	Agree	Yes	No	No	Yes	Yes	Yes	Yes	Yes	Yes	Yes	Yes	Yes	Yes	Yes	Yes	No	Yes	Yes	Yes	No	Yes	No
First/Second year	Medicine	Between 700-1500	Yes, to some extent	Neutral	Agree	Agree	Agree	Neutral	Agree	Agree	Agree	Yes	No	No	Yes	Yes	Yes	Yes	Yes	Yes	No	No	No	Yes	Yes	Yes	Yes	Yes	Yes	Yes	Yes	Yes	Yes
First/Second year	Medicine	Between 700-1500	Yes, to some extent	Agree	Agree	Agree	Agree	Neutral	Neutral	Neutral	Agree	Yes	No	No	No	Yes	No	Yes	Yes	Yes	Yes	Yes	Yes	Yes	Yes	Yes	Yes	Yes	Yes	Yes	Yes	Yes	Yes
First/Second year	Medicine	Less than 700	Yes, to a good extent	Neutral	Neutral	Disagree	Neutral	Disagree	Agree	Agree	Neutral	No	Yes	No	Yes	No	Yes	Yes	No	Yes	No	Yes	No	Yes	No	Yes	No	Yes	No	Yes	No	Yes	No
Fifth/Sixth year	Medicine	Between 700-1500	Yes, to a good extent	Agree	Agree	Agree	Agree	Neutral	Agree	Agree	Agree	Yes	Yes	No	Yes	Yes	No	Yes	Yes	Yes	Yes	No	Yes	Yes	Yes	Yes	Yes	Yes	Yes	Yes	Yes	Yes	Yes
Fifth/Sixth year	Medicine	More than 1500	Yes, to a good extent	Agree	Agree	Agree	Agree	Disagree	Agree	Neutral	Agree	No	Yes	No	Yes	Yes	Yes	Yes	Yes	No	Yes	Yes	Yes	Yes	Yes	Yes	Yes	Yes	Yes	Yes	Yes	Yes	Yes
First/Second year	Medicine	More than 1500	Yes, to some extent	Agree	Neutral	Disagree	Agree	Disagree	Agree	Neutral	Agree	No	No	No	No	No	Yes	Yes	Yes	Yes	Yes	Yes	Yes	Yes	Yes	Yes	Yes	Yes	No	Yes	No	Yes	No
Fifth/Sixth year	Medicine	Between 700-1500	Yes, to a good extent	Agree	Agree	Agree	Neutral	Agree	Agree	Disagree	Agree	No	Yes	No	Yes	No	No	Yes	Yes	Yes	Yes	Yes	Yes	No	No	No	No	No	No	Yes	No	Yes	No
First/Second year	Pharmacy	Between 700-1500	Yes, to some extent	Agree	Neutral	Neutral	Neutral	Neutral	Neutral	Neutral	Neutral	No	No	Yes	Yes	No	Yes	Yes	No	No	Yes	Yes	Yes	Yes	Yes	Yes	Yes	Yes	Yes	Yes	No	Yes	Yes
Fifth/Sixth year	Medicine	Less than 700	Yes, to a good extent	Agree	Agree	Agree	Agree	Disagree	Agree	Disagree	Agree	Yes	No	No	Yes	No	No	Yes	Yes	Yes	Yes	Yes	Yes	Yes	Yes	Yes	Yes	Yes	No	No	No	No	No
First/Second year	Medicine	More than 1500	Yes, to some extent	Agree	Neutral	Neutral	Neutral	Disagree	Agree	Agree	Agree	Yes	Yes	No	Yes	No	No	Yes	Yes	Yes	Yes	Yes	Yes	No	Yes	No	No	Yes	Yes	Yes	No	No	No
Fifth/Sixth year	Medicine	More than 1500	Yes, to some extent	Agree	Disagree	Disagree	Neutral	Neutral	Agree	Disagree	Neutral	Yes	No	No	Yes	No	No	Yes	Yes	Yes	Yes	Yes	Yes	Yes	Yes	Yes	Yes	Yes	Yes	Yes	Yes	Yes	Yes
First/Second year	Medicine	Between 700-1500	Yes, to some extent	Agree	Agree	Disagree	Disagree	Disagree	Agree	Agree	Agree	Yes	No	No	Yes	Yes	No	Yes	Yes	Yes	Yes	Yes	Yes	Yes	No	Yes	Yes	Yes	Yes	Yes	No	Yes	No
First/Second year	Medicine	Between 700-1500	Yes, to a good extent	Neutral	Neutral	Neutral	Neutral	Neutral	Agree	Neutral	Agree	Yes	Yes	Yes	Yes	Yes	Yes	Yes	No	Yes	No	No	No	No	No	No	No	No	No	No	No	No	No
Third yeare	Medicine	Between 700-1500	Yes, to some extent	Neutral	Agree	Disagree	Neutral	Agree	Neutral	Neutral	Agree	Yes	No	No	Yes	No	No	Yes	Yes	Yes	Yes	Yes	Yes	Yes	Yes	Yes	Yes	Yes	No	Yes	No	Yes	Yes
First/Second year	Medicine	More than 1500	No	Neutral	Disagree	Disagree	Disagree	Agree	Agree	Disagree	Neutral	Yes	No	No	Yes	No	No	Yes	Yes	Yes	Yes	Yes	Yes	Yes	Yes	Yes	Yes	Yes	Yes	Yes	Yes	Yes	Yes
First/Second year	Nursing	Between 700-1500	Yes, to a good extent	Agree	Disagree	Disagree	Neutral	Disagree	Neutral	Disagree	Agree	Yes	No	No	Yes	No	Yes	Yes	Yes	No	Yes	No	Yes	Yes	Yes	Yes	No	Yes	No	Yes	No	No	No
First/Second year	Medicine	Between 700-1500	No	Agree	Agree	Agree	Neutral	Neutral	Neutral	Neutral	Disagree	Yes	No	No	Yes	Yes	No	Yes	Yes	Yes	Yes	Yes	Yes	Yes	Yes	Yes	Yes	Yes	Yes	Yes	Yes	Yes	Yes
First/Second year	Medicine	Between 700-1500	Yes, to some extent	Agree	Neutral	Neutral	Agree	Neutral	Neutral	Agree	Agree	No	Yes	No	Yes	Yes	Yes	Yes	No	Yes	Yes	No	Yes	Yes	Yes	Yes	Yes	Yes	No	Yes	No	No	No
First/Second year	Medicine	Between 700-1500	Yes, to some extent	Neutral	Agree	Neutral	Disagree	Neutral	Neutral	Neutral	Disagree	Yes	No	No	Yes	Yes	No	Yes	Yes	Yes	Yes	No	No	No	No	No	Yes	No	Yes	Yes	No	Yes	No
First/Second year	Medicine	Between 700-1500	Yes, to some extent	Agree	Agree	Neutral	Neutral	Disagree	Agree	Neutral	Agree	Yes	No	No	Yes	No	Yes	Yes	Yes	Yes	Yes	Yes	Yes	Yes	Yes	Yes	Yes	Yes	No	Yes	No	Yes	No
First/Second year	Medicine	Less than 700	Yes, to a good extent	Agree	Neutral	Neutral	Neutral	Neutral	Neutral	Neutral	Neutral	Yes	No	Yes	Yes	Yes	Yes	Yes	Yes	Yes	Yes	No	Yes	No	No	Yes	Yes	Yes	No	No	Yes	No	Yes
First/Second year	Medicine	More than 1500	Yes, to some extent	Agree	Neutral	Neutral	Agree	Neutral	Agree	Agree	Agree	Yes	No	No	Yes	No	No	Yes	Yes	No	No	No	Yes	Yes	Yes	Yes	Yes	No	Yes	Yes	Yes	Yes	Yes
First/Second year	Medicine	Between 700-1500	Yes, to some extent	Neutral	Agree	Agree	Agree	Agree	Neutral	Neutral	Neutral	Yes	Yes	Yes	Yes	Yes	Yes	Yes	Yes	Yes	Yes	No	No	No	No	No	No	No	Yes	Yes	No	No	No
First/Second year	Medicine	More than 1500	Yes, to a good extent	Agree	Neutral	Agree	Agree	Disagree	Agree	Disagree	Agree	No	Yes	Yes	Yes	No	Yes	Yes	Yes	Yes	Yes	Yes	Yes	Yes	Yes	Yes	Yes	Yes	Yes	Yes	Yes	Yes	Yes
Fifth/Sixth year	Medicine	Between 700-1500	Yes, to some extent	Agree	Agree	Neutral	Agree	Disagree	Agree	Agree	Agree	Yes	No	No	Yes	No	No	Yes	Yes	Yes	Yes	No	Yes	Yes	Yes	No	Yes	Yes	Yes	Yes	Yes	Yes	Yes
First/Second year	Medicine	Between 700-1500	No	Neutral	Agree	Disagree	Disagree	Neutral	Agree	Agree	Disagree	Yes	No	Yes	No	Yes	No	Yes	No	Yes	Yes	Yes	No	No	No	Yes	Yes	No	Yes	Yes	No	Yes	No
First/Second year	Medicine	Between 700-1500	Yes, to some extent	Agree	Neutral	Agree	Agree	Neutral	Agree	Neutral	Neutral	No	Yes	Yes	Yes	No	No	Yes	No	Yes	Yes	No	No	Yes	No	Yes	Yes	No	Yes	Yes	No	Yes	Yes
Third yeare	Medicine	Less than 700	Yes, to some extent	Agree	Neutral	Disagree	Neutral	Disagree	Agree	Neutral	Agree	Yes	No	Yes	Yes	No	No	Yes	Yes	No	Yes	Yes	Yes	Yes	Yes	No	Yes	Yes	Yes	No	No	Yes	Yes
Fifth/Sixth year	Medicine	More than 1500	Yes, to a good extent	Agree	Agree	Neutral	Neutral	Agree	Neutral	Neutral	Agree	Yes	Yes	No	Yes	No	Yes	Yes	Yes	Yes	Yes	No	Yes	Yes	Yes	Yes	Yes	Yes	Yes	Yes	Yes	Yes	Yes
First/Second year	Nursing	Between 700-1500	Yes, to some extent	Agree	Agree	Neutral	Agree	Neutral	Agree	Disagree	Agree	Yes	Yes	Yes	Yes	Yes	Yes	Yes	Yes	Yes	Yes	Yes	Yes	Yes	Yes	Yes	Yes	Yes	Yes	Yes	Yes	Yes	Yes
Fifth/Sixth year	Medicine	Between 700-1500	Yes, to some extent	Agree	Agree	Agree	Agree	Agree	Neutral	Neutral	Agree	Yes	No	No	Yes	Yes	No	Yes	Yes	No	Yes	No	No	Yes	Yes	Yes	No	No	No	No	Yes	Yes	No
Fifth/Sixth year	Medicine	Less than 700	Yes, to some extent	Agree	Agree	Neutral	Neutral	Neutral	Agree	Neutral	Agree	Yes	No	No	No	No	No	Yes	Yes	Yes	Yes	Yes	Yes	Yes	Yes	Yes	No	No	Yes	Yes	No	Yes	No
Fifth/Sixth year	Medicine	Between 700-1500	Yes, to some extent	Agree	Disagree	Disagree	Agree	Disagree	Agree	Disagree	Agree	Yes	No	Yes	Yes	Yes	No	Yes	No	Yes	Yes	Yes	Yes	Yes	Yes	Yes	Yes	No	No	Yes	No	Yes	No
First/Second year	Medicine	Between 700-1500	Yes, to some extent	Agree	Agree	Agree	Neutral	Neutral	Agree	Neutral	Agree	Yes	Yes	Yes	Yes	No	Yes	Yes	Yes	Yes	No	Yes	Yes	No	Yes	Yes	No	Yes	Yes	Yes	Yes	Yes	No
First/Second year	Medicine	Between 700-1500	Yes, to some extent	Neutral	Agree	Neutral	Agree	Agree	Agree	Agree	Agree	Yes	Yes	No	No	Yes	No	Yes	Yes	No	Yes	Yes	No	No	Yes	Yes	No	Yes	Yes	Yes	Yes	Yes	Yes
First/Second year	Medicine	Between 700-1500	Yes, to some extent	Agree	Agree	Agree	Neutral	Disagree	Agree	Neutral	Agree	Yes	No	No	Yes	No	Yes	Yes	Yes	Yes	Yes	No	Yes	Yes	Yes	Yes	Yes	Yes	No	Yes	No	No	No
First/Second year	Medicine	Between 700-1500	Yes, to some extent	Agree	Neutral	Neutral	Agree	Agree	Agree	Neutral	Agree	Yes	No	Yes	Yes	No	No	Yes	Yes	Yes	Yes	Yes	Yes	Yes	Yes	Yes	Yes	Yes	No	Yes	No	Yes	No
First/Second year	Medicine	Less than 700	No	Agree	Agree	Neutral	Agree	Agree	Agree	Agree	Agree	No	No	No	Yes	No	No	Yes	Yes	Yes	Yes	Yes	Yes	Yes	Yes	No	Yes	Yes	Yes	Yes	Yes	Yes	Yes
First/Second year	Medicine	More than 1500	Yes, to some extent	Agree	Neutral	Agree	Agree	Neutral	Agree	Neutral	Agree	No	Yes	Yes	No	No	Yes	Yes	Yes	Yes	No	No	Yes	Yes	Yes	Yes	No	Yes	No	Yes	No	No	No
First/Second year	Medicine	Between 700-1500	Yes, to some extent	Neutral	Neutral	Neutral	Neutral	Neutral	Neutral	Neutral	Neutral	No	Yes	Yes	Yes	No	No	No	Yes	No	Yes	Yes	Yes	No	Yes	No	No	Yes	No	No	No	Yes	Yes
First/Second year	Medicine	Between 700-1500	Yes, to some extent	Neutral	Neutral	Neutral	Neutral	Neutral	Neutral	Neutral	Neutral	Yes	No	No	Yes	No	Yes	Yes	No	Yes	Yes	Yes	Yes	No	Yes	Yes	Yes	No	Yes	Yes	No	Yes	Yes
First/Second year	Medicine	More than 1500	Yes, to some extent	Agree	Neutral	Agree	Agree	Disagree	Agree	Disagree	Agree	Yes	No	No	Yes	No	Yes	No	No	Yes	No	Yes	No	No	Yes	No	Yes	No	No	No	No	Yes	No
First/Second year	Medicine	Less than 700	Yes, to some extent	Agree	Agree	Agree	Agree	Disagree	Agree	Agree	Agree	Yes	No	No	Yes	Yes	No	Yes	Yes	Yes	Yes	Yes	Yes	Yes	Yes	Yes	Yes	Yes	Yes	Yes	Yes	Yes	Yes
First/Second year	Medicine	Between 700-1500	Yes, to some extent	Neutral	Neutral	Agree	Agree	Agree	Agree	Disagree	Neutral	Yes	No	No	Yes	Yes	No	Yes	Yes	No	Yes	Yes	No	Yes	Yes	No	No	Yes	No	Yes	No	Yes	No
First/Second year	Medicine	Between 700-1500	Yes, to a good extent	Agree	Neutral	Neutral	Neutral	Neutral	Neutral	Neutral	Neutral	No	Yes	Yes	No	Yes	No	Yes	No	Yes	No	Yes	No	Yes	Yes	No	Yes	Yes	Yes	Yes	Yes	Yes	Yes
Fourth year	Medicine	Less than 700	Yes, to some extent	Agree	Agree	Neutral	Neutral	Neutral	Neutral	Neutral	Neutral	Yes	Yes	No	Yes	No	Yes	Yes	No	Yes	Yes	Yes	Yes	Yes	Yes	Yes	Yes	Yes	Yes	Yes	Yes	Yes	Yes
Fourth year	Medicine	Between 700-1500	Yes, to some extent	Agree	Neutral	Neutral	Neutral	Disagree	Neutral	Neutral	Neutral	Yes	Yes	No	Yes	Yes	No	Yes	Yes	Yes	Yes	No	Yes	Yes	Yes	Yes	Yes	Yes	No	Yes	No	Yes	No
Fourth year	Medicine	Less than 700	Yes, to some extent	Agree	Agree	Neutral	Agree	Disagree	Agree	Neutral	Agree	Yes	No	No	Yes	Yes	Yes	Yes	Yes	Yes	Yes	No	No	Yes	No	Yes	No	No	Yes	Yes	Yes	Yes	Yes
Fourth year	Medicine	Between 700-1500	Yes, to some extent	Agree	Neutral	Neutral	Agree	Disagree	Neutral	Neutral	Agree	Yes	No	Yes	Yes	No	No	Yes	Yes	Yes	Yes	Yes	Yes	No	No	No	Yes	No	No	Yes	No	Yes	No
Third yeare	Medicine	More than 1500	Yes, to some extent	Neutral	Disagree	Neutral	Neutral	Disagree	Neutral	Disagree	Agree	No	No	Yes	Yes	No	Yes	Yes	No	Yes	No	Yes	Yes	No	Yes	Yes	No	No	No	Yes	No	No	No
Third yeare	Medicine	More than 1500	Yes, to some extent	Neutral	Neutral	Neutral	Neutral	Neutral	Neutral	Neutral	Neutral	Yes	Yes	No	Yes	No	No	Yes	Yes	Yes	Yes	Yes	Yes	Yes	Yes	Yes	Yes	Yes	Yes	Yes	Yes	Yes	Yes
First/Second year	Medicine	Between 700-1500	Yes, to some extent	Neutral	Neutral	Neutral	Neutral	Neutral	Neutral	Neutral	Neutral	No	Yes	No	Yes	Yes	Yes	Yes	No	No	No	No	No	No	No	Yes	Yes	No	No	No	No	Yes	No
First/Second year	Medicine	More than 1500	Yes, to some extent	Agree	Neutral	Disagree	Disagree	Agree	Agree	Agree	Agree	Yes	No	No	Yes	Yes	No	Yes	Yes	No	No	Yes	Yes	Yes	Yes	No	No	No	Yes	Yes	Yes	Yes	Yes
First/Second year	Medicine	Between 700-1500	Yes, to some extent	Agree	Agree	Agree	Agree	Disagree	Agree	Neutral	Agree	Yes	No	No	Yes	No	No	Yes	No	Yes	Yes	Yes	Yes	No	Yes	Yes	Yes	Yes	No	Yes	No	Yes	No
Third yeare	Medicine	More than 1500	Yes, to a good extent	Agree	Agree	Neutral	Agree	Disagree	Agree	Agree	Agree	Yes	Yes	No	Yes	No	Yes	Yes	Yes	No	Yes	No	Yes	Yes	Yes	Yes	Yes	No	Yes	Yes	Yes	No	Yes
First/Second year	Medicine	Less than 700	Yes, to some extent	Agree	Neutral	Neutral	Neutral	Disagree	Neutral	Neutral	Disagree	Yes	No	No	Yes	Yes	No	Yes	No	Yes	Yes	Yes	Yes	Yes	Yes	Yes	No	No	No	Yes	No	No	Yes
First/Second year	Medicine	Less than 700	Yes, to some extent	Neutral	Neutral	Agree	Agree	Disagree	Agree	Disagree	Agree	Yes	Yes	No	Yes	Yes	No	Yes	Yes	Yes	Yes	Yes	Yes	Yes	Yes	Yes	No	Yes	No	No	No	No	No
Fifth/Sixth year	Medicine	Between 700-1500	Yes, to some extent	Agree	Agree	Neutral	Agree	Neutral	Neutral	Agree	Agree	Yes	No	Yes	Yes	Yes	No	Yes	Yes	Yes	Yes	Yes	Yes	Yes	Yes	Yes	No	Yes	Yes	Yes	No	Yes	No
Fourth year	Medicine	Less than 700	Yes, to a good extent	Neutral	Neutral	Neutral	Neutral	Neutral	Agree	Neutral	Agree	Yes	Yes	No	Yes	Yes	Yes	Yes	Yes	Yes	Yes	Yes	Yes	Yes	Yes	Yes	Yes	Yes	Yes	Yes	Yes	Yes	Yes
First/Second year	Medicine	Less than 700	Yes, to a good extent	Neutral	Neutral	Agree	Neutral	Neutral	Agree	Neutral	Agree	Yes	Yes	No	Yes	No	Yes	Yes	Yes	Yes	Yes	No	No	Yes	Yes	No	Yes	No	No	Yes	No	Yes	No
Fifth/Sixth year	Medicine	Between 700-1500	Yes, to some extent	Neutral	Agree	Neutral	Disagree	Neutral	Neutral	Neutral	Neutral	Yes	Yes	No	No	No	No	Yes	Yes	Yes	Yes	Yes	Yes	Yes	Yes	Yes	Yes	No	Yes	Yes	No	Yes	Yes
Fifth/Sixth year	Medicine	More than 1500	Yes, to a good extent	Neutral	Neutral	Neutral	Neutral	Neutral	Neutral	Agree	Neutral	Yes	No	No	Yes	No	No	Yes	Yes	Yes	Yes	Yes	Yes	Yes	Yes	No	Yes	No	No	Yes	No	Yes	Yes
Third yeare	Medicine	Between 700-1500	Yes, to a good extent	Neutral	Neutral	Agree	Agree	Agree	Agree	Agree	Agree	Yes	No	Yes	No	Yes	No	Yes	No	Yes	No	Yes	Yes	Yes	Yes	Yes	Yes	Yes	Yes	Yes	Yes	Yes	Yes
Fifth/Sixth year	Medicine	Between 700-1500	Yes, to a good extent	Agree	Agree	Agree	Agree	Agree	Agree	Disagree	Agree	Yes	Yes	No	Yes	No	Yes	Yes	Yes	Yes	Yes	Yes	Yes	Yes	Yes	Yes	Yes	Yes	No	Yes	No	Yes	No
Fifth/Sixth year	Medicine	Between 700-1500	Yes, to some extent	Neutral	Neutral	Disagree	Neutral	Agree	Neutral	Disagree	Agree	Yes	No	No	Yes	Yes	No	Yes	Yes	Yes	Yes	Yes	Yes	Yes	Yes	Yes	No	Yes	Yes	Yes	Yes	Yes	No
Fourth year	Medicine	Between 700-1500	Yes, to a good extent	Agree	Agree	Disagree	Neutral	Disagree	Agree	Disagree	Agree	Yes	Yes	No	Yes	No	Yes	Yes	Yes	Yes	No	Yes	Yes	Yes	Yes	Yes	No	Yes	Yes	Yes	Yes	Yes	Yes
First/Second year	Pharmacy	More than 1500	Yes, to some extent	Neutral	Neutral	Agree	Disagree	Neutral	Agree	Neutral	Agree	Yes	No	No	Yes	No	Yes	Yes	No	No	Yes	Yes	Yes	No	No	Yes	Yes	No	Yes	Yes	No	No	Yes
